# Supplementary material for: N,N,N′,N′-Tetra­benzyl-N′′-(2,6-difluoro­benzo­yl)phospho­ric triamide
Source: Acta Crystallogr Sect E Struct Rep Online. 2012 Oct 20;68(Pt 11):o3186. doi: 10.1107/S1600536812042481 (PMC3515277; doi:10.1107/S1600536812042481)
Supplement: Supplementary file 1 [file e-68-o3186-sup1.cif]

##############################################################################
#                                                                            #
# This CIF contains the data in a paper accepted for publication in          #
# Acta Crystallographica Section E. It conforms to the requirements of       #
# Notes for Authors for Acta Crystallographica Section E, and has been       #
# peer reviewed under the auspices of the IUCr Commission on Journals.       #
#                                                                            #
# Full details of the Crystallographic Information File format               #
# are given in the paper "The Crystallographic Information File (CIF):       #
# a New Standard Archive File for Crystallography" by S. R. Hall, F. H.      #
# Allen and I. D. Brown [Acta Cryst. (1991), A47, 655-685].                  #
#                                                                            #
# The current version of the core CIF dictionary is obtainable from          #
# ftp://ftp.iucr.org/pub/cif_core.dic.                                       #
#                                                                            #
# Software is freely available for graphical display of the structure(s)     #
# in this CIF. For information consult the CIF software page                 #
# http://www.iucr.org/resources/cif/software.                                #
#                                                                            #
# This file may be used for bona fide research purposes within the           #
# scientific community so long as proper attribution is given to the journal # 
# article from which it was obtained.                                        #
#                                                                            #
##############################################################################
data_I
_audit_creation_method     SHELXL-97
_chemical_name_systematic
;
<i>N</i>,<i>N</i>,<i>N</i>',<i>N</i>'-Tetrabenzyl-<i>N</i>''-\
(2,6-difluorobenzoyl)phosphoric triamide
;
_chemical_name_common     ?
_chemical_formula_moiety     'C35 H32 F2 N3 O2 P'
_chemical_formula_sum     'C35 H32 F2 N3 O2 P'
_chemical_formula_iupac     'C35 H32 F2 N3 O2 P'
_chemical_formula_weight     595.61
_chemical_melting_point     ?
_symmetry_cell_setting     monoclinic
_symmetry_space_group_name_H-M     'P 21/c'
_symmetry_space_group_name_Hall     '-P 2ybc'
loop_
    _symmetry_equiv_pos_as_xyz
    'x, y, z'
    '-x, y+1/2, -z+1/2'
    '-x, -y, -z'
    'x, -y-1/2, z-1/2'
_cell_length_a     12.3079(7)
_cell_length_b     19.5089(12)
_cell_length_c     13.0131(6)
_cell_angle_alpha     90.00
_cell_angle_beta     105.430(3)
_cell_angle_gamma     90.00
_cell_volume     3012.0(3)
_cell_formula_units_Z     4
_cell_measurement_reflns_used     3822
_cell_measurement_theta_min     2.65
_cell_measurement_theta_max     25.00
_cell_measurement_temperature     100(2)
_exptl_crystal_description     block
_exptl_crystal_colour     colourless
_exptl_crystal_size_max     0.18
_exptl_crystal_size_mid     0.12
_exptl_crystal_size_min     0.10
_exptl_crystal_density_diffrn     1.313
_exptl_crystal_density_meas     ?
_exptl_crystal_density_method     'not measured'
_exptl_crystal_F_000     1248
_exptl_absorpt_coefficient_mu     0.141
_exptl_absorpt_correction_type     multi-scan
_exptl_absorpt_process_details     '(<i>SADABS</i>; Sheldrick, 2004)'
_exptl_absorpt_correction_T_min     0.9751
_exptl_absorpt_correction_T_max     0.9861
_exptl_special_details
;
IR (KBr, \n, cm^-1^): 3052, 2885, 1699, 1609, 1471, 1353, 1277, 1186, 1115,
1077, 1011, 930, 854, 802, 745.
;
_diffrn_ambient_temperature     100(2)
_diffrn_radiation_type     MoK\a
_diffrn_radiation_wavelength     0.71073
_diffrn_radiation_source     'fine-focus sealed tube'
_diffrn_radiation_monochromator     graphite
_diffrn_measurement_device_type     'Bruker APEXII CCD'
_diffrn_measurement_method     '\f and \w scans'
_diffrn_detector_area_resol_mean     ?
_diffrn_reflns_number     23928
_diffrn_reflns_av_R_equivalents     0.0620
_diffrn_reflns_av_sigmaI/netI     0.0635
_diffrn_reflns_theta_min     2.91
_diffrn_reflns_theta_max     26.51
_diffrn_reflns_theta_full     25.00
_diffrn_measured_fraction_theta_max     0.992
_diffrn_measured_fraction_theta_full     0.995
_diffrn_reflns_limit_h_min     -15
_diffrn_reflns_limit_h_max     15
_diffrn_reflns_limit_k_min     -24
_diffrn_reflns_limit_k_max     24
_diffrn_reflns_limit_l_min     -10
_diffrn_reflns_limit_l_max     16
_refine_special_details
;
Refinement of <i>F</i>^2^ against ALL reflections. The weighted <i>R</i>-factor
<i>wR</i> and goodness of fit <i>S</i> are based on <i>F</i>^2^, conventional
<i>R</i>-factors <i>R</i> are based on <i>F</i>, with <i>F</i> set to zero for
negative <i>F</i>^2^. The threshold expression of <i>F</i>^2^ >
\s(<i>F</i>^2^) is used only for calculating <i>R</i>-factors(gt) <i>etc</i>.
and is not relevant to the choice of reflections for refinement.
<i>R</i>-factors based on <i>F</i>^2^ are statistically about twice as large
as those based on <i>F</i>, and <i>R</i>- factors based on ALL data will be
even larger.
;
_reflns_number_total     6199
_reflns_number_gt     4332
_reflns_threshold_expression     I>2\s(I)
_refine_ls_structure_factor_coef     Fsqd
_refine_ls_matrix_type     full
_refine_ls_R_factor_all     0.0781
_refine_ls_R_factor_gt     0.0439
_refine_ls_wR_factor_gt     0.0965
_refine_ls_wR_factor_ref     0.1114
_refine_ls_goodness_of_fit_ref     1.009
_refine_ls_restrained_S_all     1.009
_refine_ls_number_reflns     6199
_refine_ls_number_parameters     391
_refine_ls_number_restraints     1
_refine_ls_hydrogen_treatment     mixed
_refine_ls_weighting_scheme     calc
_refine_ls_weighting_details
         'calc w=1/[\s^2^(Fo^2^)+(0.0493P)^2^+0.6985P] where P=(Fo^2^+2Fc^2^)/3'
_atom_sites_solution_hydrogens     geom
_atom_sites_solution_primary     direct
_atom_sites_solution_secondary     difmap
_refine_ls_shift/su_max     0.001
_refine_ls_shift/su_mean     0.000
_refine_diff_density_max     0.281
_refine_diff_density_min     -0.386
_refine_ls_extinction_method     none
_refine_ls_extinction_coef     ?
loop_
    _atom_type_symbol
    _atom_type_description
    _atom_type_scat_dispersion_real
    _atom_type_scat_dispersion_imag
    _atom_type_scat_source
    'C' 'C' 0.0033 0.0016
                         'International Tables Vol C Tables 4.2.6.8 and 6.1.1.4'
    'H' 'H' 0.0000 0.0000
                         'International Tables Vol C Tables 4.2.6.8 and 6.1.1.4'
    'N' 'N' 0.0061 0.0033
                         'International Tables Vol C Tables 4.2.6.8 and 6.1.1.4'
    'O' 'O' 0.0106 0.0060
                         'International Tables Vol C Tables 4.2.6.8 and 6.1.1.4'
    'F' 'F' 0.0171 0.0103
                         'International Tables Vol C Tables 4.2.6.8 and 6.1.1.4'
    'P' 'P' 0.1023 0.0942
                         'International Tables Vol C Tables 4.2.6.8 and 6.1.1.4'
_computing_data_collection     '<i>APEX2</i> (Bruker, 2005)'
_computing_cell_refinement     '<i>SAINT</i> (Bruker, 2005)'
_computing_data_reduction     '<i>SAINT</i> (Bruker, 2005)'
_computing_structure_solution     'SHELXS-97 (Sheldrick, 2008)'
_computing_structure_refinement     'SHELXL-97 (Sheldrick, 2008)'
_computing_molecular_graphics     'SHELXTL (Sheldrick, 2008)'
_computing_publication_material
                'SHELXTL (Sheldrick, 2008); enCIFer (Allen <i>et al.</i>, 2004)'
loop_
    _atom_site_type_symbol
    _atom_site_label
    _atom_site_fract_x
    _atom_site_fract_y
    _atom_site_fract_z
    _atom_site_U_iso_or_equiv
    _atom_site_adp_type
    _atom_site_calc_flag
    _atom_site_refinement_flags
    _atom_site_occupancy
    _atom_site_symmetry_multiplicity
    _atom_site_disorder_assembly
    _atom_site_disorder_group
    P P1 0.59266(4) 0.54027(3) 0.16718(4) 0.01441(13) Uani d . 1 1 . .
    F F1 0.85267(11) 0.58682(6) -0.04221(9) 0.0281(3) Uani d . 1 1 . .
    F F2 0.78767(12) 0.36483(7) 0.05916(11) 0.0416(4) Uani d . 1 1 . .
    O O1 0.84569(11) 0.52129(7) 0.18588(11) 0.0207(3) Uani d . 1 1 . .
    O O2 0.47271(11) 0.53813(7) 0.10611(10) 0.0172(3) Uani d . 1 1 . .
    N N1 0.66497(13) 0.50969(8) 0.08388(13) 0.0156(4) Uani d D 1 1 . .
    H H1N 0.6240(16) 0.4957(10) 0.0232(13) 0.019 Uiso d D 1 1 . .
    N N2 0.62881(13) 0.61912(8) 0.20347(12) 0.0155(4) Uani d . 1 1 . .
    N N3 0.63429(13) 0.49405(8) 0.27580(12) 0.0149(4) Uani d . 1 1 . .
    C C1 0.85840(17) 0.51846(10) -0.05653(16) 0.0185(4) Uani d . 1 1 . .
    C C2 0.90366(17) 0.49400(11) -0.13495(16) 0.0226(5) Uani d . 1 1 . .
    H H2A 0.9310 0.5245 -0.1792 0.027 Uiso calc R 1 1 . .
    C C3 0.90846(17) 0.42409(12) -0.14784(16) 0.0244(5) Uani d . 1 1 . .
    H H3A 0.9400 0.4062 -0.2014 0.029 Uiso calc R 1 1 . .
    C C4 0.86834(19) 0.37989(12) -0.08434(18) 0.0288(5) Uani d . 1 1 . .
    H H4A 0.8703 0.3317 -0.0941 0.035 Uiso calc R 1 1 . .
    C C5 0.82520(18) 0.40748(11) -0.00619(17) 0.0238(5) Uani d . 1 1 . .
    C C6 0.81866(16) 0.47654(10) 0.01110(15) 0.0157(4) Uani d . 1 1 . .
    C C7 0.77876(17) 0.50491(10) 0.10290(16) 0.0166(4) Uani d . 1 1 . .
    C C8 0.72603(16) 0.63857(10) 0.29096(15) 0.0173(4) Uani d . 1 1 . .
    H H8A 0.7710 0.5970 0.3171 0.021 Uiso calc R 1 1 . .
    H H8B 0.6984 0.6567 0.3504 0.021 Uiso calc R 1 1 . .
    C C9 0.80209(16) 0.69147(10) 0.26126(16) 0.0171(4) Uani d . 1 1 . .
    C C10 0.84585(16) 0.74433(10) 0.33157(16) 0.0202(5) Uani d . 1 1 . .
    H H10A 0.8213 0.7496 0.3944 0.024 Uiso calc R 1 1 . .
    C C11 0.92460(18) 0.78945(11) 0.31167(18) 0.0253(5) Uani d . 1 1 . .
    H H11A 0.9546 0.8247 0.3614 0.030 Uiso calc R 1 1 . .
    C C12 0.95970(18) 0.78337(11) 0.21971(18) 0.0266(5) Uani d . 1 1 . .
    H H12A 1.0141 0.8141 0.2061 0.032 Uiso calc R 1 1 . .
    C C13 0.91462(17) 0.73200(11) 0.14762(17) 0.0238(5) Uani d . 1 1 . .
    H H13A 0.9376 0.7279 0.0837 0.029 Uiso calc R 1 1 . .
    C C14 0.83644(17) 0.68657(10) 0.16778(16) 0.0200(5) Uani d . 1 1 . .
    H H14A 0.8059 0.6517 0.1174 0.024 Uiso calc R 1 1 . .
    C C15 0.55331(17) 0.67630(10) 0.15645(15) 0.0173(4) Uani d . 1 1 . .
    H H15A 0.4978 0.6601 0.0912 0.021 Uiso calc R 1 1 . .
    H H15B 0.5982 0.7133 0.1356 0.021 Uiso calc R 1 1 . .
    C C16 0.49147(17) 0.70473(10) 0.23293(15) 0.0187(4) Uani d . 1 1 . .
    C C17 0.39712(17) 0.67077(11) 0.24741(16) 0.0233(5) Uani d . 1 1 . .
    H H17A 0.3712 0.6300 0.2086 0.028 Uiso calc R 1 1 . .
    C C18 0.34077(19) 0.69638(12) 0.31862(17) 0.0289(5) Uani d . 1 1 . .
    H H18A 0.2757 0.6735 0.3275 0.035 Uiso calc R 1 1 . .
    C C19 0.3792(2) 0.75492(12) 0.37635(17) 0.0314(6) Uani d . 1 1 . .
    H H19A 0.3412 0.7719 0.4258 0.038 Uiso calc R 1 1 . .
    C C20 0.4724(2) 0.78869(12) 0.36247(17) 0.0298(6) Uani d . 1 1 . .
    H H20A 0.4986 0.8290 0.4024 0.036 Uiso calc R 1 1 . .
    C C21 0.52835(19) 0.76405(10) 0.29027(16) 0.0227(5) Uani d . 1 1 . .
    H H21A 0.5920 0.7879 0.2802 0.027 Uiso calc R 1 1 . .
    C C22 0.67520(17) 0.42326(10) 0.27705(16) 0.0190(4) Uani d . 1 1 . .
    H H22A 0.7078 0.4168 0.2159 0.023 Uiso calc R 1 1 . .
    H H22B 0.6104 0.3916 0.2675 0.023 Uiso calc R 1 1 . .
    C C23 0.76288(17) 0.40440(10) 0.37836(16) 0.0191(5) Uani d . 1 1 . .
    C C24 0.77030(18) 0.33680(11) 0.41232(16) 0.0231(5) Uani d . 1 1 . .
    H H24A 0.7203 0.3035 0.3721 0.028 Uiso calc R 1 1 . .
    C C25 0.84993(19) 0.31741(11) 0.50427(17) 0.0263(5) Uani d . 1 1 . .
    H H25A 0.8552 0.2707 0.5258 0.032 Uiso calc R 1 1 . .
    C C26 0.92163(18) 0.36505(12) 0.56484(18) 0.0284(5) Uani d . 1 1 . .
    H H26A 0.9759 0.3514 0.6281 0.034 Uiso calc R 1 1 . .
    C C27 0.91417(19) 0.43264(12) 0.53319(19) 0.0330(6) Uani d . 1 1 . .
    H H27A 0.9623 0.4660 0.5754 0.040 Uiso calc R 1 1 . .
    C C28 0.83611(18) 0.45199(11) 0.43947(18) 0.0297(5) Uani d . 1 1 . .
    H H28A 0.8328 0.4984 0.4169 0.036 Uiso calc R 1 1 . .
    C C29 0.57861(17) 0.50956(10) 0.36177(15) 0.0169(4) Uani d . 1 1 . .
    H H29A 0.5423 0.5551 0.3480 0.020 Uiso calc R 1 1 . .
    H H29B 0.6370 0.5121 0.4307 0.020 Uiso calc R 1 1 . .
    C C30 0.49109(16) 0.45744(10) 0.37099(15) 0.0162(4) Uani d . 1 1 . .
    C C31 0.38563(18) 0.45573(11) 0.29768(17) 0.0235(5) Uani d . 1 1 . .
    H H31A 0.3682 0.4874 0.2402 0.028 Uiso calc R 1 1 . .
    C C32 0.30626(18) 0.40808(11) 0.30833(18) 0.0265(5) Uani d . 1 1 . .
    H H32A 0.2345 0.4073 0.2579 0.032 Uiso calc R 1 1 . .
    C C33 0.33008(18) 0.36155(11) 0.39148(16) 0.0215(5) Uani d . 1 1 . .
    H H33A 0.2748 0.3293 0.3987 0.026 Uiso calc R 1 1 . .
    C C34 0.43417(17) 0.36235(10) 0.46344(16) 0.0193(4) Uani d . 1 1 . .
    H H34A 0.4515 0.3303 0.5204 0.023 Uiso calc R 1 1 . .
    C C35 0.51438(17) 0.41011(10) 0.45299(15) 0.0184(4) Uani d . 1 1 . .
    H H35A 0.5864 0.4102 0.5030 0.022 Uiso calc R 1 1 . .
loop_
    _atom_site_aniso_label
    _atom_site_aniso_U_11
    _atom_site_aniso_U_22
    _atom_site_aniso_U_33
    _atom_site_aniso_U_12
    _atom_site_aniso_U_13
    _atom_site_aniso_U_23
    P1 0.0122(3) 0.0172(3) 0.0140(3) 0.0008(2) 0.0036(2) -0.0007(2)
    F1 0.0412(8) 0.0198(6) 0.0268(7) 0.0001(6) 0.0154(6) 0.0029(5)
    F2 0.0616(10) 0.0199(7) 0.0603(9) -0.0026(6) 0.0459(8) 0.0008(6)
    O1 0.0142(7) 0.0271(8) 0.0198(8) -0.0020(6) 0.0027(6) -0.0038(6)
    O2 0.0133(7) 0.0224(7) 0.0157(7) 0.0004(6) 0.0034(6) -0.0037(6)
    N1 0.0120(9) 0.0202(9) 0.0142(9) 0.0008(7) 0.0028(7) -0.0015(7)
    N2 0.0139(9) 0.0181(9) 0.0135(8) 0.0035(7) 0.0018(7) 0.0007(7)
    N3 0.0147(9) 0.0157(8) 0.0154(9) 0.0019(7) 0.0060(7) -0.0011(7)
    C1 0.0162(11) 0.0189(11) 0.0192(11) 0.0005(8) 0.0025(9) 0.0006(8)
    C2 0.0170(11) 0.0335(13) 0.0169(11) 0.0037(9) 0.0039(9) 0.0060(9)
    C3 0.0177(11) 0.0370(13) 0.0204(11) 0.0052(10) 0.0083(9) -0.0036(10)
    C4 0.0289(13) 0.0242(12) 0.0370(13) 0.0029(10) 0.0152(11) -0.0055(10)
    C5 0.0222(12) 0.0226(12) 0.0314(13) -0.0013(9) 0.0157(10) 0.0010(9)
    C6 0.0098(10) 0.0202(11) 0.0170(10) 0.0014(8) 0.0033(8) -0.0012(8)
    C7 0.0162(10) 0.0148(10) 0.0201(11) 0.0005(8) 0.0072(9) 0.0030(8)
    C8 0.0189(11) 0.0177(10) 0.0131(10) 0.0012(8) 0.0002(8) -0.0017(8)
    C9 0.0134(10) 0.0158(10) 0.0202(11) 0.0049(8) 0.0011(8) 0.0005(8)
    C10 0.0177(11) 0.0188(11) 0.0219(11) 0.0050(8) 0.0014(9) -0.0027(8)
    C11 0.0205(12) 0.0184(11) 0.0322(13) 0.0002(9) -0.0014(10) -0.0043(9)
    C12 0.0164(11) 0.0210(11) 0.0418(14) -0.0001(9) 0.0066(10) 0.0042(10)
    C13 0.0200(11) 0.0235(12) 0.0290(12) 0.0066(9) 0.0086(10) 0.0033(9)
    C14 0.0209(11) 0.0172(10) 0.0213(11) 0.0026(9) 0.0043(9) -0.0004(8)
    C15 0.0180(11) 0.0176(10) 0.0161(10) 0.0042(8) 0.0042(8) 0.0027(8)
    C16 0.0194(11) 0.0202(11) 0.0153(11) 0.0084(8) 0.0026(9) 0.0062(8)
    C17 0.0210(12) 0.0259(12) 0.0224(12) 0.0069(9) 0.0051(9) 0.0043(9)
    C18 0.0230(12) 0.0399(14) 0.0265(13) 0.0113(10) 0.0115(10) 0.0094(10)
    C19 0.0372(14) 0.0391(14) 0.0216(12) 0.0224(12) 0.0141(11) 0.0070(10)
    C20 0.0453(15) 0.0234(12) 0.0193(12) 0.0135(11) 0.0063(11) 0.0026(9)
    C21 0.0293(12) 0.0200(11) 0.0189(11) 0.0078(9) 0.0065(9) 0.0046(9)
    C22 0.0185(11) 0.0183(10) 0.0220(11) 0.0013(8) 0.0085(9) 0.0002(9)
    C23 0.0158(11) 0.0216(11) 0.0223(11) 0.0031(8) 0.0093(9) 0.0028(8)
    C24 0.0275(12) 0.0204(11) 0.0235(12) 0.0035(9) 0.0104(10) -0.0012(9)
    C25 0.0343(13) 0.0200(11) 0.0268(12) 0.0101(10) 0.0118(10) 0.0066(9)
    C26 0.0221(12) 0.0338(13) 0.0289(13) 0.0105(10) 0.0060(10) 0.0104(10)
    C27 0.0229(13) 0.0334(13) 0.0374(14) -0.0028(10) -0.0009(11) 0.0072(11)
    C28 0.0225(12) 0.0242(12) 0.0383(14) -0.0030(9) 0.0009(10) 0.0122(10)
    C29 0.0196(11) 0.0174(10) 0.0143(10) 0.0002(8) 0.0057(8) -0.0004(8)
    C30 0.0175(11) 0.0174(10) 0.0151(10) 0.0003(8) 0.0068(8) -0.0030(8)
    C31 0.0225(12) 0.0221(11) 0.0235(11) -0.0005(9) 0.0016(9) 0.0083(9)
    C32 0.0187(11) 0.0280(12) 0.0290(12) -0.0033(9) -0.0003(10) 0.0050(10)
    C33 0.0222(11) 0.0184(11) 0.0261(12) -0.0045(9) 0.0101(9) -0.0004(9)
    C34 0.0239(12) 0.0180(10) 0.0184(11) 0.0030(9) 0.0097(9) 0.0035(8)
    C35 0.0196(11) 0.0218(11) 0.0140(10) 0.0022(8) 0.0051(8) -0.0003(8)
_geom_special_details
;
All e.s.d.'s (except the e.s.d. in the dihedral angle between two l.s. planes)
are estimated using the full covariance matrix. The cell e.s.d.'s are taken
into account individually in the estimation of e.s.d.'s in distances, angles
and torsion angles; correlations between e.s.d.'s in cell parameters are only
used when they are defined by crystal symmetry. An approximate (isotropic)
treatment of cell e.s.d.'s is used for estimating e.s.d.'s involving l.s.
planes.
;
loop_
    _geom_bond_atom_site_label_1
    _geom_bond_atom_site_label_2
    _geom_bond_site_symmetry_2
    _geom_bond_distance
    _geom_bond_publ_flag
    P1 O2 . 1.4794(14) ?
    P1 N2 . 1.6358(17) ?
    P1 N3 . 1.6395(16) ?
    P1 N1 . 1.6841(17) ?
    F1 C1 . 1.351(2) ?
    F2 C5 . 1.356(2) ?
    O1 C7 . 1.214(2) ?
    N1 C7 . 1.359(2) ?
    N1 H1N . 0.860(15) ?
    N2 C8 . 1.465(2) ?
    N2 C15 . 1.476(2) ?
    N3 C22 . 1.469(2) ?
    N3 C29 . 1.490(2) ?
    C1 C2 . 1.372(3) ?
    C1 C6 . 1.383(3) ?
    C2 C3 . 1.377(3) ?
    C2 H2A . 0.9500 ?
    C3 C4 . 1.374(3) ?
    C3 H3A . 0.9500 ?
    C4 C5 . 1.376(3) ?
    C4 H4A . 0.9500 ?
    C5 C6 . 1.372(3) ?
    C6 C7 . 1.512(3) ?
    C8 C9 . 1.511(3) ?
    C8 H8A . 0.9900 ?
    C8 H8B . 0.9900 ?
    C9 C10 . 1.389(3) ?
    C9 C14 . 1.393(3) ?
    C10 C11 . 1.384(3) ?
    C10 H10A . 0.9500 ?
    C11 C12 . 1.381(3) ?
    C11 H11A . 0.9500 ?
    C12 C13 . 1.384(3) ?
    C12 H12A . 0.9500 ?
    C13 C14 . 1.384(3) ?
    C13 H13A . 0.9500 ?
    C14 H14A . 0.9500 ?
    C15 C16 . 1.510(3) ?
    C15 H15A . 0.9900 ?
    C15 H15B . 0.9900 ?
    C16 C21 . 1.386(3) ?
    C16 C17 . 1.393(3) ?
    C17 C18 . 1.390(3) ?
    C17 H17A . 0.9500 ?
    C18 C19 . 1.380(3) ?
    C18 H18A . 0.9500 ?
    C19 C20 . 1.376(3) ?
    C19 H19A . 0.9500 ?
    C20 C21 . 1.390(3) ?
    C20 H20A . 0.9500 ?
    C21 H21A . 0.9500 ?
    C22 C23 . 1.510(3) ?
    C22 H22A . 0.9900 ?
    C22 H22B . 0.9900 ?
    C23 C24 . 1.386(3) ?
    C23 C28 . 1.387(3) ?
    C24 C25 . 1.382(3) ?
    C24 H24A . 0.9500 ?
    C25 C26 . 1.376(3) ?
    C25 H25A . 0.9500 ?
    C26 C27 . 1.377(3) ?
    C26 H26A . 0.9500 ?
    C27 C28 . 1.389(3) ?
    C27 H27A . 0.9500 ?
    C28 H28A . 0.9500 ?
    C29 C30 . 1.509(3) ?
    C29 H29A . 0.9900 ?
    C29 H29B . 0.9900 ?
    C30 C35 . 1.382(3) ?
    C30 C31 . 1.392(3) ?
    C31 C32 . 1.382(3) ?
    C31 H31A . 0.9500 ?
    C32 C33 . 1.383(3) ?
    C32 H32A . 0.9500 ?
    C33 C34 . 1.371(3) ?
    C33 H33A . 0.9500 ?
    C34 C35 . 1.390(3) ?
    C34 H34A . 0.9500 ?
    C35 H35A . 0.9500 ?
loop_
    _geom_angle_atom_site_label_1
    _geom_angle_atom_site_label_2
    _geom_angle_atom_site_label_3
    _geom_angle_site_symmetry_1
    _geom_angle_site_symmetry_3
    _geom_angle
    _geom_angle_publ_flag
    O2 P1 N2 . . 109.73(8) ?
    O2 P1 N3 . . 119.07(8) ?
    N2 P1 N3 . . 105.64(8) ?
    O2 P1 N1 . . 105.49(8) ?
    N2 P1 N1 . . 111.66(8) ?
    N3 P1 N1 . . 105.23(8) ?
    C7 N1 P1 . . 127.05(14) ?
    C7 N1 H1N . . 118.0(14) ?
    P1 N1 H1N . . 115.0(14) ?
    C8 N2 C15 . . 114.85(15) ?
    C8 N2 P1 . . 124.82(13) ?
    C15 N2 P1 . . 119.87(13) ?
    C22 N3 C29 . . 114.04(15) ?
    C22 N3 P1 . . 123.66(13) ?
    C29 N3 P1 . . 115.78(12) ?
    F1 C1 C2 . . 119.50(18) ?
    F1 C1 C6 . . 117.12(17) ?
    C2 C1 C6 . . 123.38(19) ?
    C1 C2 C3 . . 118.3(2) ?
    C1 C2 H2A . . 120.8 ?
    C3 C2 H2A . . 120.8 ?
    C4 C3 C2 . . 121.0(2) ?
    C4 C3 H3A . . 119.5 ?
    C2 C3 H3A . . 119.5 ?
    C3 C4 C5 . . 118.0(2) ?
    C3 C4 H4A . . 121.0 ?
    C5 C4 H4A . . 121.0 ?
    F2 C5 C6 . . 117.08(18) ?
    F2 C5 C4 . . 119.10(19) ?
    C6 C5 C4 . . 123.8(2) ?
    C5 C6 C1 . . 115.49(18) ?
    C5 C6 C7 . . 122.33(18) ?
    C1 C6 C7 . . 122.03(18) ?
    O1 C7 N1 . . 124.51(18) ?
    O1 C7 C6 . . 120.86(17) ?
    N1 C7 C6 . . 114.63(17) ?
    N2 C8 C9 . . 114.30(16) ?
    N2 C8 H8A . . 108.7 ?
    C9 C8 H8A . . 108.7 ?
    N2 C8 H8B . . 108.7 ?
    C9 C8 H8B . . 108.7 ?
    H8A C8 H8B . . 107.6 ?
    C10 C9 C14 . . 118.14(19) ?
    C10 C9 C8 . . 119.78(18) ?
    C14 C9 C8 . . 121.94(17) ?
    C11 C10 C9 . . 121.1(2) ?
    C11 C10 H10A . . 119.4 ?
    C9 C10 H10A . . 119.4 ?
    C12 C11 C10 . . 120.2(2) ?
    C12 C11 H11A . . 119.9 ?
    C10 C11 H11A . . 119.9 ?
    C11 C12 C13 . . 119.2(2) ?
    C11 C12 H12A . . 120.4 ?
    C13 C12 H12A . . 120.4 ?
    C14 C13 C12 . . 120.6(2) ?
    C14 C13 H13A . . 119.7 ?
    C12 C13 H13A . . 119.7 ?
    C13 C14 C9 . . 120.63(19) ?
    C13 C14 H14A . . 119.7 ?
    C9 C14 H14A . . 119.7 ?
    N2 C15 C16 . . 112.12(15) ?
    N2 C15 H15A . . 109.2 ?
    C16 C15 H15A . . 109.2 ?
    N2 C15 H15B . . 109.2 ?
    C16 C15 H15B . . 109.2 ?
    H15A C15 H15B . . 107.9 ?
    C21 C16 C17 . . 119.32(19) ?
    C21 C16 C15 . . 120.73(19) ?
    C17 C16 C15 . . 119.94(18) ?
    C18 C17 C16 . . 120.1(2) ?
    C18 C17 H17A . . 120.0 ?
    C16 C17 H17A . . 120.0 ?
    C19 C18 C17 . . 120.1(2) ?
    C19 C18 H18A . . 120.0 ?
    C17 C18 H18A . . 120.0 ?
    C20 C19 C18 . . 120.1(2) ?
    C20 C19 H19A . . 119.9 ?
    C18 C19 H19A . . 119.9 ?
    C19 C20 C21 . . 120.2(2) ?
    C19 C20 H20A . . 119.9 ?
    C21 C20 H20A . . 119.9 ?
    C16 C21 C20 . . 120.1(2) ?
    C16 C21 H21A . . 119.9 ?
    C20 C21 H21A . . 119.9 ?
    N3 C22 C23 . . 113.71(16) ?
    N3 C22 H22A . . 108.8 ?
    C23 C22 H22A . . 108.8 ?
    N3 C22 H22B . . 108.8 ?
    C23 C22 H22B . . 108.8 ?
    H22A C22 H22B . . 107.7 ?
    C24 C23 C28 . . 118.44(19) ?
    C24 C23 C22 . . 118.76(18) ?
    C28 C23 C22 . . 122.79(18) ?
    C25 C24 C23 . . 120.5(2) ?
    C25 C24 H24A . . 119.8 ?
    C23 C24 H24A . . 119.8 ?
    C26 C25 C24 . . 120.7(2) ?
    C26 C25 H25A . . 119.7 ?
    C24 C25 H25A . . 119.7 ?
    C25 C26 C27 . . 119.6(2) ?
    C25 C26 H26A . . 120.2 ?
    C27 C26 H26A . . 120.2 ?
    C26 C27 C28 . . 119.9(2) ?
    C26 C27 H27A . . 120.1 ?
    C28 C27 H27A . . 120.1 ?
    C23 C28 C27 . . 120.9(2) ?
    C23 C28 H28A . . 119.5 ?
    C27 C28 H28A . . 119.5 ?
    N3 C29 C30 . . 113.79(15) ?
    N3 C29 H29A . . 108.8 ?
    C30 C29 H29A . . 108.8 ?
    N3 C29 H29B . . 108.8 ?
    C30 C29 H29B . . 108.8 ?
    H29A C29 H29B . . 107.7 ?
    C35 C30 C31 . . 118.50(19) ?
    C35 C30 C29 . . 120.37(18) ?
    C31 C30 C29 . . 121.12(18) ?
    C32 C31 C30 . . 120.18(19) ?
    C32 C31 H31A . . 119.9 ?
    C30 C31 H31A . . 119.9 ?
    C31 C32 C33 . . 120.8(2) ?
    C31 C32 H32A . . 119.6 ?
    C33 C32 H32A . . 119.6 ?
    C34 C33 C32 . . 119.5(2) ?
    C34 C33 H33A . . 120.3 ?
    C32 C33 H33A . . 120.3 ?
    C33 C34 C35 . . 119.98(19) ?
    C33 C34 H34A . . 120.0 ?
    C35 C34 H34A . . 120.0 ?
    C30 C35 C34 . . 121.09(19) ?
    C30 C35 H35A . . 119.5 ?
    C34 C35 H35A . . 119.5 ?
loop_
    _geom_torsion_atom_site_label_1
    _geom_torsion_atom_site_label_2
    _geom_torsion_atom_site_label_3
    _geom_torsion_atom_site_label_4
    _geom_torsion_site_symmetry_1
    _geom_torsion_site_symmetry_2
    _geom_torsion_site_symmetry_3
    _geom_torsion_site_symmetry_4
    _geom_torsion
    _geom_torsion_publ_flag
    O2 P1 N1 C7 . . . . 176.64(16) ?
    N2 P1 N1 C7 . . . . 57.50(19) ?
    N3 P1 N1 C7 . . . . -56.63(18) ?
    O2 P1 N2 C8 . . . . 159.51(15) ?
    N3 P1 N2 C8 . . . . 29.97(18) ?
    N1 P1 N2 C8 . . . . -83.90(17) ?
    O2 P1 N2 C15 . . . . -12.28(17) ?
    N3 P1 N2 C15 . . . . -141.81(14) ?
    N1 P1 N2 C15 . . . . 104.31(15) ?
    O2 P1 N3 C22 . . . . 90.02(16) ?
    N2 P1 N3 C22 . . . . -146.14(15) ?
    N1 P1 N3 C22 . . . . -27.88(17) ?
    O2 P1 N3 C29 . . . . -59.88(15) ?
    N2 P1 N3 C29 . . . . 63.95(15) ?
    N1 P1 N3 C29 . . . . -177.79(13) ?
    F1 C1 C2 C3 . . . . -179.99(17) ?
    C6 C1 C2 C3 . . . . 0.8(3) ?
    C1 C2 C3 C4 . . . . 0.4(3) ?
    C2 C3 C4 C5 . . . . -1.2(3) ?
    C3 C4 C5 F2 . . . . -178.4(2) ?
    C3 C4 C5 C6 . . . . 0.8(3) ?
    F2 C5 C6 C1 . . . . 179.56(18) ?
    C4 C5 C6 C1 . . . . 0.3(3) ?
    F2 C5 C6 C7 . . . . 3.9(3) ?
    C4 C5 C6 C7 . . . . -175.3(2) ?
    F1 C1 C6 C5 . . . . 179.63(17) ?
    C2 C1 C6 C5 . . . . -1.2(3) ?
    F1 C1 C6 C7 . . . . -4.7(3) ?
    C2 C1 C6 C7 . . . . 174.50(18) ?
    P1 N1 C7 O1 . . . . 1.6(3) ?
    P1 N1 C7 C6 . . . . -178.72(14) ?
    C5 C6 C7 O1 . . . . 95.9(2) ?
    C1 C6 C7 O1 . . . . -79.5(3) ?
    C5 C6 C7 N1 . . . . -83.8(2) ?
    C1 C6 C7 N1 . . . . 100.8(2) ?
    C15 N2 C8 C9 . . . . -58.6(2) ?
    P1 N2 C8 C9 . . . . 129.21(16) ?
    N2 C8 C9 C10 . . . . 138.58(18) ?
    N2 C8 C9 C14 . . . . -45.8(2) ?
    C14 C9 C10 C11 . . . . -2.4(3) ?
    C8 C9 C10 C11 . . . . 173.37(18) ?
    C9 C10 C11 C12 . . . . 1.2(3) ?
    C10 C11 C12 C13 . . . . 0.4(3) ?
    C11 C12 C13 C14 . . . . -0.9(3) ?
    C12 C13 C14 C9 . . . . -0.3(3) ?
    C10 C9 C14 C13 . . . . 2.0(3) ?
    C8 C9 C14 C13 . . . . -173.73(19) ?
    C8 N2 C15 C16 . . . . -68.0(2) ?
    P1 N2 C15 C16 . . . . 104.57(17) ?
    N2 C15 C16 C21 . . . . 99.8(2) ?
    N2 C15 C16 C17 . . . . -79.4(2) ?
    C21 C16 C17 C18 . . . . 0.1(3) ?
    C15 C16 C17 C18 . . . . 179.28(18) ?
    C16 C17 C18 C19 . . . . -1.0(3) ?
    C17 C18 C19 C20 . . . . 1.0(3) ?
    C18 C19 C20 C21 . . . . 0.0(3) ?
    C17 C16 C21 C20 . . . . 0.9(3) ?
    C15 C16 C21 C20 . . . . -178.33(18) ?
    C19 C20 C21 C16 . . . . -0.9(3) ?
    C29 N3 C22 C23 . . . . -61.0(2) ?
    P1 N3 C22 C23 . . . . 148.61(14) ?
    N3 C22 C23 C24 . . . . 150.43(18) ?
    N3 C22 C23 C28 . . . . -29.2(3) ?
    C28 C23 C24 C25 . . . . -0.8(3) ?
    C22 C23 C24 C25 . . . . 179.58(18) ?
    C23 C24 C25 C26 . . . . 1.3(3) ?
    C24 C25 C26 C27 . . . . -0.3(3) ?
    C25 C26 C27 C28 . . . . -1.3(4) ?
    C24 C23 C28 C27 . . . . -0.8(3) ?
    C22 C23 C28 C27 . . . . 178.8(2) ?
    C26 C27 C28 C23 . . . . 1.8(4) ?
    C22 N3 C29 C30 . . . . -48.9(2) ?
    P1 N3 C29 C30 . . . . 103.88(17) ?
    N3 C29 C30 C35 . . . . 104.5(2) ?
    N3 C29 C30 C31 . . . . -75.5(2) ?
    C35 C30 C31 C32 . . . . 0.8(3) ?
    C29 C30 C31 C32 . . . . -179.23(19) ?
    C30 C31 C32 C33 . . . . 0.0(3) ?
    C31 C32 C33 C34 . . . . -0.7(3) ?
    C32 C33 C34 C35 . . . . 0.6(3) ?
    C31 C30 C35 C34 . . . . -0.9(3) ?
    C29 C30 C35 C34 . . . . 179.13(18) ?
    C33 C34 C35 C30 . . . . 0.2(3) ?
loop_
    _geom_hbond_atom_site_label_D
    _geom_hbond_atom_site_label_H
    _geom_hbond_atom_site_label_A
    _geom_hbond_site_symmetry_A
    _geom_hbond_distance_DH
    _geom_hbond_distance_HA
    _geom_hbond_distance_DA
    _geom_hbond_angle_DHA
    N1 H1N O2 3_665 0.860(15) 1.902(15) 2.761(2) 176(2)
_iucr_refine_instructions_details
;
TITL ATAR60_0m in P2(1)/c
CELL  0.71073  12.3079  19.5089  13.0131   90.000  105.430   90.000
ZERR     4.00   0.0007   0.0012   0.0006    0.000    0.003    0.000
LATT   1
SYMM  - X, 1/2 + Y, 1/2 - Z
SFAC  C    H    N    O    F    P
UNIT  140  128  12   8    8    4
MERG   2
FMAP   2
SIZE     0.10   0.12   0.18
ACTA    50.00
omit     0   2   0
omit     0   1   1
omit     0   2   1
omit     1   0   0
omit    -1   1   1
omit     1   1   0
rem colorless block
rem sample AT23
HTAB    2.00000
eqiv $1 -x+1, -y+1, -z
htab N1 o2_$1
BOND   $H
CONF
dfix 0.87 0.02 n1 h1n
L.S.   6
TEMP     -173
WGHT    0.049300    0.698500
FVAR       0.14889
P1    6   0.59266   0.54027   0.16718  11.00000   0.01217   0.01716 =
       0.01398  -0.00070   0.00361   0.00080
F1    5   0.85267   0.58682  -0.04221  11.00000   0.04120   0.01981 =
       0.02683   0.00292   0.01541   0.00007
F2    5   0.78767   0.36483   0.05916  11.00000   0.06163   0.01990 =
       0.06028   0.00077   0.04595  -0.00262
O1    4   0.84569   0.52129   0.18588  11.00000   0.01420   0.02706 =
       0.01981  -0.00377   0.00275  -0.00203
O2    4   0.47271   0.53813   0.10611  11.00000   0.01333   0.02238 =
       0.01573  -0.00369   0.00344   0.00039
N1    3   0.66497   0.50969   0.08388  11.00000   0.01204   0.02016 =
       0.01425  -0.00151   0.00278   0.00078
H1N   2   0.62402   0.49571   0.02320  11.00000  -1.20000
N2    3   0.62882   0.61912   0.20346  11.00000   0.01385   0.01813 =
       0.01345   0.00073   0.00180   0.00346
N3    3   0.63429   0.49405   0.27580  11.00000   0.01470   0.01574 =
       0.01544  -0.00108   0.00604   0.00187
C1    1   0.85840   0.51846  -0.05653  11.00000   0.01619   0.01894 =
       0.01920   0.00062   0.00249   0.00049
C2    1   0.90366   0.49400  -0.13495  11.00000   0.01699   0.03350 =
       0.01690   0.00597   0.00393   0.00368
AFIX  43
H2A   2   0.93099   0.52450  -0.17924  11.00000  -1.20000
AFIX   0
C3    1   0.90846   0.42409  -0.14784  11.00000   0.01769   0.03697 =
       0.02043  -0.00361   0.00827   0.00516
AFIX  43
H3A   2   0.93996   0.40618  -0.20142  11.00000  -1.20000
AFIX   0
C4    1   0.86834   0.37989  -0.08434  11.00000   0.02888   0.02416 =
       0.03695  -0.00551   0.01518   0.00292
AFIX  43
H4A   2   0.87033   0.33169  -0.09410  11.00000  -1.20000
AFIX   0
C5    1   0.82520   0.40748  -0.00619  11.00000   0.02217   0.02260 =
       0.03138   0.00103   0.01567  -0.00129
C6    1   0.81866   0.47653   0.01110  11.00000   0.00980   0.02024 =
       0.01697  -0.00119   0.00333   0.00136
C7    1   0.77876   0.50492   0.10289  11.00000   0.01619   0.01479 =
       0.02012   0.00299   0.00717   0.00047
C8    1   0.72603   0.63857   0.29096  11.00000   0.01892   0.01765 =
       0.01311  -0.00175   0.00021   0.00116
AFIX  23
H8A   2   0.77095   0.59695   0.31706  11.00000  -1.20000
H8B   2   0.69837   0.65675   0.35039  11.00000  -1.20000
AFIX   0
C9    1   0.80209   0.69147   0.26126  11.00000   0.01342   0.01579 =
       0.02024   0.00048   0.00106   0.00491
C10   1   0.84585   0.74434   0.33157  11.00000   0.01771   0.01883 =
       0.02190  -0.00271   0.00135   0.00500
AFIX  43
H10A  2   0.82129   0.74962   0.39442  11.00000  -1.20000
AFIX   0
C11   1   0.92460   0.78945   0.31167  11.00000   0.02050   0.01838 =
       0.03217  -0.00429  -0.00135   0.00021
AFIX  43
H11A  2   0.95463   0.82473   0.36144  11.00000  -1.20000
AFIX   0
C12   1   0.95970   0.78337   0.21971  11.00000   0.01642   0.02102 =
       0.04176   0.00416   0.00658  -0.00014
AFIX  43
H12A  2   1.01414   0.81409   0.20611  11.00000  -1.20000
AFIX   0
C13   1   0.91462   0.73200   0.14762  11.00000   0.02003   0.02355 =
       0.02896   0.00325   0.00857   0.00659
AFIX  43
H13A  2   0.93756   0.72790   0.08372  11.00000  -1.20000
AFIX   0
C14   1   0.83644   0.68657   0.16778  11.00000   0.02091   0.01717 =
       0.02128  -0.00036   0.00432   0.00263
AFIX  43
H14A  2   0.80589   0.65171   0.11741  11.00000  -1.20000
AFIX   0
C15   1   0.55331   0.67630   0.15645  11.00000   0.01805   0.01762 =
       0.01613   0.00273   0.00423   0.00415
AFIX  23
H15A  2   0.49776   0.66006   0.09119  11.00000  -1.20000
H15B  2   0.59824   0.71331   0.13564  11.00000  -1.20000
AFIX   0
C16   1   0.49147   0.70473   0.23293  11.00000   0.01941   0.02018 =
       0.01534   0.00616   0.00258   0.00835
C17   1   0.39712   0.67077   0.24742  11.00000   0.02103   0.02593 =
       0.02240   0.00434   0.00505   0.00691
AFIX  43
H17A  2   0.37125   0.63005   0.20857  11.00000  -1.20000
AFIX   0
C18   1   0.34077   0.69638   0.31862  11.00000   0.02297   0.03994 =
       0.02649   0.00940   0.01147   0.01131
AFIX  43
H18A  2   0.27571   0.67355   0.32755  11.00000  -1.20000
AFIX   0
C19   1   0.37917   0.75492   0.37635  11.00000   0.03717   0.03908 =
       0.02157   0.00696   0.01408   0.02237
AFIX  43
H19A  2   0.34119   0.77194   0.42578  11.00000  -1.20000
AFIX   0
C20   1   0.47237   0.78869   0.36247  11.00000   0.04530   0.02341 =
       0.01929   0.00263   0.00626   0.01352
AFIX  43
H20A  2   0.49857   0.82899   0.40235  11.00000  -1.20000
AFIX   0
C21   1   0.52835   0.76405   0.29027  11.00000   0.02926   0.02003 =
       0.01889   0.00460   0.00647   0.00780
AFIX  43
H21A  2   0.59202   0.78791   0.28021  11.00000  -1.20000
AFIX   0
C22   1   0.67520   0.42326   0.27705  11.00000   0.01848   0.01832 =
       0.02199   0.00017   0.00850   0.00129
AFIX  23
H22A  2   0.70776   0.41676   0.21588  11.00000  -1.20000
H22B  2   0.61039   0.39162   0.26748  11.00000  -1.20000
AFIX   0
C23   1   0.76288   0.40440   0.37837  11.00000   0.01585   0.02161 =
       0.02226   0.00276   0.00929   0.00313
C24   1   0.77030   0.33680   0.41232  11.00000   0.02755   0.02041 =
       0.02346  -0.00122   0.01040   0.00353
AFIX  43
H24A  2   0.72029   0.30353   0.37210  11.00000  -1.20000
AFIX   0
C25   1   0.84994   0.31741   0.50427  11.00000   0.03427   0.02003 =
       0.02677   0.00657   0.01177   0.01007
AFIX  43
H25A  2   0.85522   0.27074   0.52585  11.00000  -1.20000
AFIX   0
C26   1   0.92163   0.36505   0.56484  11.00000   0.02212   0.03377 =
       0.02893   0.01045   0.00603   0.01049
AFIX  43
H26A  2   0.97593   0.35140   0.62810  11.00000  -1.20000
AFIX   0
C27   1   0.91417   0.43264   0.53319  11.00000   0.02292   0.03342 =
       0.03744   0.00719  -0.00086  -0.00276
AFIX  43
H27A  2   0.96233   0.46598   0.57537  11.00000  -1.20000
AFIX   0
C28   1   0.83611   0.45198   0.43947  11.00000   0.02252   0.02425 =
       0.03834   0.01224   0.00093  -0.00300
AFIX  43
H28A  2   0.83281   0.49843   0.41691  11.00000  -1.20000
AFIX   0
C29   1   0.57861   0.50956   0.36177  11.00000   0.01959   0.01743 =
       0.01426  -0.00037   0.00569   0.00019
AFIX  23
H29A  2   0.54229   0.55515   0.34801  11.00000  -1.20000
H29B  2   0.63697   0.51205   0.43070  11.00000  -1.20000
AFIX   0
C30   1   0.49109   0.45744   0.37099  11.00000   0.01750   0.01736 =
       0.01513  -0.00302   0.00680   0.00034
C31   1   0.38563   0.45573   0.29768  11.00000   0.02248   0.02207 =
       0.02351   0.00831   0.00162  -0.00046
AFIX  43
H31A  2   0.36817   0.48739   0.24016  11.00000  -1.20000
AFIX   0
C32   1   0.30626   0.40808   0.30833  11.00000   0.01868   0.02802 =
       0.02905   0.00503  -0.00026  -0.00328
AFIX  43
H32A  2   0.23448   0.40729   0.25794  11.00000  -1.20000
AFIX   0
C33   1   0.33008   0.36155   0.39148  11.00000   0.02219   0.01840 =
       0.02607  -0.00042   0.01014  -0.00455
AFIX  43
H33A  2   0.27477   0.32928   0.39869  11.00000  -1.20000
AFIX   0
C34   1   0.43418   0.36235   0.46344  11.00000   0.02390   0.01799 =
       0.01838   0.00347   0.00969   0.00299
AFIX  43
H34A  2   0.45147   0.33029   0.52042  11.00000  -1.20000
AFIX   0
C35   1   0.51438   0.41011   0.45299  11.00000   0.01965   0.02180 =
       0.01399  -0.00031   0.00510   0.00222
AFIX  43
H35A  2   0.58639   0.41022   0.50304  11.00000  -1.20000
AFIX   0
HKLF    4  1.0  1.00  0.00  0.00  0.00  1.00  0.00  0.00  0.00  1.00
END
;
data_New_Global_Publ_Block
_journal_date_recd_electronic     2012-10-01
_journal_date_accepted     2012-10-10
_journal_name_full     'Acta Crystallographica, Section E'
_journal_year     2012
_journal_volume     68
_journal_issue     11
_journal_page_first     o3186
_journal_page_last     o3186
_journal_paper_category     QO
_journal_paper_doi     10.1107/S1600536812042481
_journal_coeditor_code     SJ5269
_publ_contact_author_name     'Akbar Raissi Shabari'
_publ_contact_author_address
;
Faculty of Chemistry, North Tehran Branch, Islamic Azad University, Tehran, Iran
;
_publ_contact_author_email     a.raissi_shabari@yahoo.com
_publ_contact_author_fax     '(+98)-21-22262563'
_publ_contact_author_phone     '(+98)-21-22222512'
_publ_section_title
;\
<i>N</i>,<i>N</i>,<i>N</i>',<i>N</i>'-Tetrabenzyl-<i>N</i>''-(2,6-\
difluorobenzoyl)phosphoric triamide
;
loop_
    _publ_author_name
    _publ_author_address
    'Raissi Shabari, Akbar'
;
Faculty of Chemistry, North Tehran Branch, Islamic Azad University, Tehran, Iran
;
    'Pourayoubi, Mehrdad'
;
Department of Chemistry, Ferdowsi University of Mashhad, Mashhad, Iran
;
    'Tarahhomi, Atekeh'
;
Department of Chemistry, Ferdowsi University of Mashhad, Mashhad, Iran
;
    'Rheingold, Arnold L.'
;
Department of Chemistry, University of California, San Diego, 9500 Gilman Drive,
La Jolla, CA 92093, USA
;
    'Golen, James A.'
;
Department of Chemistry, University of California, San Diego, 9500 Gilman Drive,
La Jolla, CA 92093, USA
;
