# Supplementary material for: N,N,N′,N′-Tetra­benzyl-N′′-(2,6-difluoro­benzo­yl)phospho­ric triamide
Source: Acta Crystallogr Sect E Struct Rep Online. 2012 Oct 20;68(Pt 11):o3186. doi: 10.1107/S1600536812042481 (PMC3515277; doi:10.1107/S1600536812042481)
Supplement: Supplementary file 2 [file e-68-o3186-Isup2.hkl]

# 
# h,k,l, Fc-squared, Fo-squared, sigma(Fo-squared) and status flag 
# 
data_I
_shelx_title ' ATAR60_0m in P2(1)/c' 
_shelx_refln_list_code          4 
_shelx_F_calc_maximum      213.28 
_exptl_crystal_F_000      1248.00 
_reflns_d_resolution_high  0.7962 
 
loop_ 
 _symmetry_equiv_pos_as_xyz 
 'x, y, z' 
 '-x, y+1/2, -z+1/2' 
 '-x, -y, -z' 
 'x, -y-1/2, z-1/2' 
 
_cell_length_a    12.3079 
_cell_length_b    19.5089 
_cell_length_c    13.0131 
_cell_angle_alpha  90.000 
_cell_angle_beta  105.430 
_cell_angle_gamma  90.000 
 
_shelx_F_squared_multiplier     1.000 
 
loop_ 
 _refln_index_h 
 _refln_index_k 
 _refln_index_l 
 _refln_F_squared_calc 
 _refln_F_squared_meas 
 _refln_F_squared_sigma 
 _refln_observed_status 
   2   0   0       84.32        9.86     23.44 o 
   3   0   0    31983.47    32246.31    730.99 o 
   4   0   0    21152.36    20932.27    479.91 o 
   5   0   0      188.69      192.22     18.48 o 
   6   0   0     1977.44     2290.82     67.33 o 
   7   0   0     1311.53     1602.97     53.66 o 
   8   0   0        1.14       13.36     16.30 o 
   9   0   0     1931.46     2268.78     74.74 o 
  10   0   0       26.05        9.23     47.14 o 
  11   0   0      664.65      648.47     61.07 o 
  12   0   0     2323.69     2178.06    108.14 o 
  13   0   0      910.73      915.05     74.29 o 
  14   0   0       12.00      -38.00     38.00 o 
   2   1   0       16.57       -0.28      3.79 o 
   3   1   0     2373.77     2311.99     42.96 o 
   4   1   0        3.89       -8.55     10.65 o 
   5   1   0      269.87      273.53     17.11 o 
   6   1   0      402.16      451.27     21.16 o 
   7   1   0      825.31      905.95     28.39 o 
   8   1   0     1684.69     1659.74     41.30 o 
   9   1   0      270.71      292.76     20.02 o 
  10   1   0       24.17       10.72     19.08 o 
  11   1   0      193.73      183.30     28.42 o 
  12   1   0      166.68      145.75     34.90 o 
  13   1   0      193.69      222.19     35.07 o 
  14   1   0       17.91        9.51     27.24 o 
   2   2   0     2315.33     2183.97     43.68 o 
   3   2   0      219.46      235.81     12.10 o 
   4   2   0     8404.71     8358.41    140.23 o 
   5   2   0      825.85      820.78     26.35 o 
   6   2   0       14.08       34.24     13.26 o 
   7   2   0      406.94      383.61     22.23 o 
   8   2   0      190.26      207.52     17.23 o 
   9   2   0       14.97        7.62     13.36 o 
  10   2   0      489.40      523.03     35.05 o 
  11   2   0      536.20      527.10     38.54 o 
  12   2   0      749.87      683.24     44.81 o 
  13   2   0        0.02        2.28     26.45 o 
  14   2   0       24.48       -0.94     28.53 o 
   2   3   0    45489.59    44447.62    664.38 o 
   3   3   0       52.84       76.71      9.52 o 
   4   3   0      464.45      425.23     17.19 o 
   5   3   0     4466.56     4673.59     83.84 o 
   6   3   0       23.37       21.78     10.91 o 
   7   3   0     1621.66     1573.96     49.22 o 
   8   3   0     3865.39     3967.53     86.70 o 
   9   3   0      160.67      196.26     23.13 o 
  10   3   0      761.68      796.51     43.67 o 
  11   3   0      106.27       92.51     24.16 o 
  12   3   0       90.41      115.02     28.18 o 
  13   3   0      255.28      195.40     33.59 o 
  14   3   0      261.72      265.74     39.09 o 
   0   4   0     8525.36     8064.80    246.76 o 
   1   4   0     1133.63     1103.42     21.62 o 
   2   4   0    11208.40    11082.26    159.24 o 
   3   4   0     1191.19     1269.37     29.78 o 
   4   4   0     4967.92     5093.82     89.54 o 
   5   4   0      294.56      272.48     18.86 o 
   6   4   0      679.08      816.87     25.42 o 
   7   4   0       90.42      122.34     19.45 o 
   8   4   0       33.76       41.01     14.44 o 
   9   4   0      867.08      892.48     36.76 o 
  10   4   0        0.64      -16.08     21.70 o 
  11   4   0       17.88       -1.09     30.81 o 
  12   4   0      299.96      328.18     35.35 o 
  13   4   0        0.05       11.28     42.97 o 
  14   4   0        5.60      -16.33     31.63 o 
   1   5   0     2206.13     2090.07     43.93 o 
   2   5   0     2943.83     3042.65     51.26 o 
   3   5   0     2288.04     2136.12     38.89 o 
   4   5   0     1830.24     1698.87     34.20 o 
   5   5   0       21.82       25.31      8.97 o 
   6   5   0     1175.27     1301.45     33.39 o 
   7   5   0     2656.93     2693.12     62.94 o 
   8   5   0     2250.68     2181.57     55.92 o 
   9   5   0      112.28      120.73     22.73 o 
  10   5   0      969.61      924.71     62.44 o 
  11   5   0        3.75       23.46     22.86 o 
  12   5   0     2598.40     2379.86     79.24 o 
  13   5   0       64.68       80.00     29.41 o 
  14   5   0      218.37      336.57     41.93 o 
   0   6   0     4473.94     4342.64    134.77 o 
   1   6   0     1880.10     1746.73     39.45 o 
   2   6   0     1598.54     1503.91     33.25 o 
   3   6   0       17.15       22.75      9.89 o 
   4   6   0       79.23      108.71     10.19 o 
   5   6   0     4169.29     4360.96     80.89 o 
   6   6   0       49.67       56.13      9.97 o 
   7   6   0        9.37       -1.66      9.22 o 
   8   6   0       45.36       53.09     11.08 o 
   9   6   0      562.02      547.07     36.08 o 
  10   6   0      112.62       48.66     21.43 o 
  11   6   0        0.95      -22.34     22.34 o 
  12   6   0       12.39      -25.00     25.00 o 
  13   6   0      364.72      388.40     41.63 o 
  14   6   0      171.98      102.80     32.79 o 
   1   7   0      553.32      523.25     23.09 o 
   2   7   0      996.21      856.66     26.23 o 
   3   7   0     1018.20      897.63     24.85 o 
   4   7   0     2048.59     1998.71     42.89 o 
   5   7   0      163.12      161.09     12.10 o 
   6   7   0      857.13      804.40     23.45 o 
   7   7   0     1197.56     1207.61     30.06 o 
   8   7   0      855.41      849.99     26.60 o 
   9   7   0      898.45      996.29     41.12 o 
  10   7   0      682.38      608.18     40.51 o 
  11   7   0       16.09       22.44     24.65 o 
  12   7   0       57.62       52.81     28.42 o 
  13   7   0       29.08       64.68     30.24 o 
  14   7   0      317.24      303.52     40.77 o 
   0   8   0     1538.35     1719.46     65.39 o 
   1   8   0      158.43      157.74     18.75 o 
   2   8   0     2846.20     2832.37     60.45 o 
   3   8   0     1377.57     1519.25     53.25 o 
   4   8   0     1379.83     1492.14     56.79 o 
   5   8   0      245.48      282.25     17.58 o 
   6   8   0       74.40       86.30     11.00 o 
   7   8   0      339.50      350.73     17.17 o 
   8   8   0      278.15      269.22     23.77 o 
   9   8   0      506.23      545.77     31.59 o 
  10   8   0      565.87      543.14     39.15 o 
  11   8   0      184.27      170.36     31.17 o 
  12   8   0      388.26      409.76     39.75 o 
  13   8   0        1.45      -26.03     26.03 o 
  14   8   0      355.97      317.93     42.88 o 
   1   9   0     1936.24     2048.92     53.42 o 
   2   9   0     6039.49     5971.83    116.57 o 
   3   9   0     2384.78     2484.92     56.84 o 
   4   9   0      100.10      124.05     13.56 o 
   5   9   0       60.92       66.07     12.74 o 
   6   9   0      904.25      883.31     29.94 o 
   7   9   0      234.17      224.14     18.76 o 
   8   9   0      291.20      319.78     24.49 o 
   9   9   0        7.52      -23.25     23.25 o 
  10   9   0      254.08      236.76     25.94 o 
  11   9   0      518.84      496.48     41.62 o 
  12   9   0      406.20      471.59     40.69 o 
  13   9   0     1111.69     1225.08     65.45 o 
   0  10   0     1051.98     1317.11     58.50 o 
   1  10   0     1594.59     1523.53     44.47 o 
   2  10   0     1235.08     1300.18     36.66 o 
   3  10   0       10.39       21.40     12.48 o 
   4  10   0       72.93       97.65     17.08 o 
   5  10   0      516.27      458.32     26.53 o 
   6  10   0     2078.63     2017.65     47.48 o 
   7  10   0      416.60      421.96     23.81 o 
   8  10   0        0.56       -6.49     17.66 o 
   9  10   0      394.39      350.67     28.42 o 
  10  10   0      519.42      550.86     34.93 o 
  11  10   0        9.71        9.78     31.19 o 
  12  10   0       21.19       26.32     29.33 o 
  13  10   0       53.98       43.77     33.62 o 
   1  11   0     1648.84     1688.28     49.25 o 
   2  11   0      108.09       95.71     15.27 o 
   3  11   0      967.95      984.15     32.81 o 
   4  11   0      335.67      355.71     22.37 o 
   5  11   0      101.63      104.39     16.79 o 
   6  11   0     1413.51     1403.97     38.75 o 
   7  11   0      999.43     1035.79     41.64 o 
   8  11   0      263.69      325.41     26.33 o 
   9  11   0      589.01      550.79     34.19 o 
  10  11   0      229.26      243.18     27.96 o 
  11  11   0       49.24       12.36     22.82 o 
  12  11   0      160.06      178.71     33.17 o 
  13  11   0        0.10       11.75     29.31 o 
   0  12   0        0.74       -6.08     27.29 o 
   1  12   0     1603.29     1671.51     49.29 o 
   2  12   0     3382.31     3391.85     82.95 o 
   3  12   0        0.48      -11.59     12.56 o 
   4  12   0      301.22      274.22     24.67 o 
   5  12   0      287.95      278.29     19.41 o 
   6  12   0      262.36      223.54     21.98 o 
   7  12   0       41.66       14.04     18.12 o 
   8  12   0        0.00        9.76     18.94 o 
   9  12   0     1162.13     1210.21     87.14 o 
  10  12   0      480.23      497.20     35.67 o 
  11  12   0       85.03      104.22     26.67 o 
  12  12   0        6.14      -33.92     33.92 o 
   1  13   0      189.62      138.50     17.41 o 
   2  13   0     2479.93     2413.23     58.74 o 
   3  13   0        7.46      -13.99     13.99 o 
   4  13   0      388.40      372.01     24.27 o 
   5  13   0      543.76      511.11     28.64 o 
   6  13   0     1464.21     1388.92     62.19 o 
   7  13   0      811.10      718.45     35.37 o 
   8  13   0       46.23       23.97     20.45 o 
   9  13   0       36.79       41.19     22.46 o 
  10  13   0      108.30      102.84     27.38 o 
  11  13   0      212.72      189.81     33.07 o 
  12  13   0      231.58      280.48     40.13 o 
   0  14   0       12.74       -5.50     24.54 o 
   1  14   0     1515.47     1609.34     46.11 o 
   2  14   0      144.33      165.88     18.51 o 
   3  14   0     1824.19     1789.67     50.28 o 
   4  14   0      390.34      339.68     24.53 o 
   5  14   0     2388.35     2169.24     87.27 o 
   6  14   0      157.29      224.87     28.53 o 
   7  14   0     1804.45     1961.33     58.27 o 
   8  14   0      463.68      445.60     32.58 o 
   9  14   0     1674.76     1733.75     58.36 o 
  10  14   0       24.41       56.61     24.74 o 
  11  14   0      313.40      233.65     36.42 o 
  12  14   0        2.39       12.39     34.91 o 
   1  15   0       41.82       49.40     17.66 o 
   2  15   0     1187.32     1177.35     40.03 o 
   3  15   0       10.77       25.66     16.91 o 
   4  15   0      683.62      637.32     32.77 o 
   5  15   0      348.11      408.90     28.97 o 
   6  15   0      641.42      646.55     35.62 o 
   7  15   0      106.09      105.27     23.17 o 
   8  15   0      424.28      419.13     33.05 o 
   9  15   0      320.90      318.31     32.24 o 
  10  15   0      538.73      565.46     63.03 o 
  11  15   0      496.39      550.13     49.81 o 
   0  16   0       17.46       -0.79     20.30 o 
   1  16   0      187.48      196.33     21.67 o 
   2  16   0      644.56      730.11     34.87 o 
   3  16   0      296.61      294.54     24.72 o 
   4  16   0     1005.21      966.64     40.68 o 
   5  16   0       18.59       29.96     19.63 o 
   6  16   0       19.84       25.74     19.90 o 
   7  16   0      157.16      197.85     25.76 o 
   8  16   0        0.30        2.42     21.85 o 
   9  16   0      451.54      436.04     41.25 o 
  10  16   0      163.03      124.08     32.31 o 
  11  16   0      532.11      502.33     47.51 o 
   1  17   0       22.98       20.76     18.69 o 
   2  17   0      409.72      427.32     28.76 o 
   3  17   0     1473.62     1397.10     47.56 o 
   4  17   0      991.26     1027.83     43.65 o 
   5  17   0      121.44      131.56     23.96 o 
   6  17   0      730.86      645.78     37.54 o 
   7  17   0      826.72      799.05     42.03 o 
   8  17   0       11.63      -13.76     24.76 o 
   9  17   0      801.35      795.94     52.52 o 
  10  17   0       48.21       11.48     30.78 o 
   0  18   0     1580.35     1415.96     75.39 o 
   1  18   0       30.78       91.91     28.58 o 
   2  18   0      544.80      526.92     32.89 o 
   3  18   0      842.83      810.32     39.91 o 
   4  18   0        2.40        8.66     20.39 o 
   5  18   0       49.72       50.42     21.32 o 
   6  18   0     1124.22     1041.04     47.66 o 
   7  18   0      236.45      210.68     34.53 o 
   8  18   0      313.88      345.37     38.22 o 
   9  18   0      116.61      118.08     33.18 o 
  10  18   0        0.10      -29.16     29.16 o 
   1  19   0      201.73      211.88     23.91 o 
   2  19   0       65.70       90.95     21.32 o 
   3  19   0      258.42      283.17     27.67 o 
   4  19   0       11.02       44.90     21.77 o 
   5  19   0       97.84       94.13     28.58 o 
   6  19   0        4.97      -14.76     25.79 o 
   7  19   0      832.62      836.87     53.34 o 
   8  19   0     1022.88     1057.32     60.20 o 
   9  19   0      757.91      731.31     55.09 o 
   0  20   0       62.12       86.68     38.73 o 
   1  20   0      584.20      574.98     43.29 o 
   2  20   0       18.52       58.39     25.45 o 
   3  20   0        7.15       -4.26     26.69 o 
   4  20   0      121.24       89.37     28.84 o 
   5  20   0       96.91       66.15     30.12 o 
   6  20   0       16.84       18.40     27.87 o 
   7  20   0      270.97      231.46     36.68 o 
   8  20   0      168.17      176.75     42.00 o 
   1  21   0        8.67      -15.15     28.39 o 
   2  21   0      572.09      550.12     49.35 o 
   3  21   0      375.12      376.65     37.99 o 
   4  21   0        3.84       22.15     27.13 o 
   5  21   0       38.91        4.46     29.96 o 
   6  21   0        1.23      -43.76     43.76 o 
   7  21   0      204.27      130.01     35.01 o 
   0  22   0     2622.37     3023.91    136.20 o 
   1  22   0      505.87      490.46     49.13 o 
   2  22   0        5.73       12.14     27.99 o 
   3  22   0       42.69       16.95     33.01 o 
   4  22   0        2.47        4.08     33.73 o 
   5  22   0      199.97      178.88     53.20 o 
   6  22   0      131.64      131.39     35.44 o 
   1  23   0      183.73      213.40     41.12 o 
   2  23   0      107.77      109.87     33.20 o 
   3  23   0        8.39       20.65     47.96 o 
   4  23   0       12.91       -2.75     44.68 o 
   5  23   0       50.83       29.33     32.14 o 
   0  24   0     1357.67     1371.32     97.74 o 
   1  24   0     1052.93     1071.80     62.25 o 
   2  24   0      438.19      470.30     46.64 o 
   3  24   0       20.24       69.38     46.36 o 
 -15   1   1       53.37       68.26     32.01 o 
 -14   1   1       10.19       21.69     27.41 o 
 -13   1   1        0.72       -5.88     24.16 o 
 -12   1   1       25.32        7.47     23.51 o 
 -11   1   1      283.11      316.22     40.43 o 
 -10   1   1      345.30      307.60     29.03 o 
  -9   1   1       36.53       37.54     13.62 o 
  -8   1   1     1085.11     1074.82     31.54 o 
  -7   1   1      646.90      605.93     37.36 o 
  -6   1   1      181.59      141.35     14.49 o 
  -5   1   1     3315.73     3405.86     69.81 o 
  -4   1   1      502.02      432.11     17.64 o 
  -3   1   1     1937.85     1939.21     34.45 o 
   2   1   1    15864.68    15195.67    271.92 o 
   3   1   1    12548.92    13211.35    306.36 o 
   4   1   1    19713.89    19126.95    311.34 o 
   5   1   1       57.38       27.80     10.41 o 
   6   1   1     4999.47     5281.15     95.16 o 
   7   1   1       25.03       20.86     12.78 o 
   8   1   1     1216.00     1260.40     42.40 o 
   9   1   1       26.70       18.31     13.35 o 
  10   1   1      345.58      342.18     31.69 o 
  11   1   1      584.59      543.12     39.09 o 
  12   1   1       55.90       80.66     29.39 o 
  13   1   1        1.68       42.94     37.51 o 
  14   1   1      301.44      221.14     58.34 o 
 -15   2   1      601.11      722.07     54.81 o 
 -14   2   1      306.67      365.90     41.28 o 
 -13   2   1       27.68        2.25     26.02 o 
 -12   2   1      358.74      377.10     46.56 o 
 -11   2   1        2.93      -16.72     21.55 o 
 -10   2   1       16.15       -4.40     24.94 o 
  -9   2   1       76.64       77.92     14.75 o 
  -8   2   1      827.81      803.48     32.10 o 
  -7   2   1      128.61      125.78     15.50 o 
  -6   2   1      570.97      551.13     23.86 o 
  -5   2   1      109.05      125.16     13.26 o 
  -4   2   1     2371.17     2270.41     48.37 o 
  -3   2   1      157.20      146.70      9.18 o 
  -2   2   1     8352.59     8075.05    146.05 o 
  -1   2   1       33.89        1.75      2.77 o 
   2   2   1      213.10      228.10     10.56 o 
   3   2   1     4115.95     4139.38     72.23 o 
   4   2   1     4918.88     5215.79     91.04 o 
   5   2   1     1237.03     1277.48     31.21 o 
   6   2   1      932.32      986.63     37.44 o 
   7   2   1     1098.61     1138.55     31.81 o 
   8   2   1       19.72       16.08     12.48 o 
   9   2   1     1137.23     1216.33     50.56 o 
  10   2   1      249.32      251.12     28.65 o 
  11   2   1     1627.38     1619.13     60.59 o 
  12   2   1      520.09      528.78     40.17 o 
  13   2   1      189.61      214.72     34.90 o 
  14   2   1       26.03       38.38     31.22 o 
 -14   3   1      209.03      282.08     41.70 o 
 -13   3   1      145.63      170.82     64.20 o 
 -12   3   1     1293.00     1274.94     57.80 o 
 -11   3   1       72.88       10.44     20.72 o 
 -10   3   1     1458.48     1354.65     52.51 o 
  -9   3   1      711.50      806.62     38.17 o 
  -8   3   1     1758.99     1731.91     46.51 o 
  -7   3   1      235.03      211.22     17.35 o 
  -6   3   1      553.06      581.43     24.82 o 
  -5   3   1      805.49      865.00     28.82 o 
  -4   3   1     1887.09     2021.52     40.23 o 
  -3   3   1     2741.31     2707.32     49.09 o 
  -2   3   1      723.17      659.26     14.43 o 
  -1   3   1      452.13      429.58     13.47 o 
   1   3   1     1628.00     1511.66     27.02 o 
   2   3   1    13559.01    12884.45    232.30 o 
   3   3   1     7754.62     7312.93    122.84 o 
   4   3   1       15.87       22.87     10.03 o 
   5   3   1     2313.42     2422.08     48.87 o 
   6   3   1      573.82      644.41     23.65 o 
   7   3   1       11.17       12.20     14.44 o 
   8   3   1      579.68      577.15     43.31 o 
   9   3   1        7.70       -6.03     19.25 o 
  10   3   1      497.96      497.41     35.04 o 
  11   3   1     1280.81     1282.66     59.01 o 
  12   3   1       20.69       15.34     25.33 o 
  13   3   1      260.56      319.47     39.72 o 
  14   3   1      408.33      408.44     43.78 o 
 -14   4   1      180.52      161.48     34.66 o 
 -13   4   1        8.00       -0.29     25.48 o 
 -12   4   1       96.60       85.44     31.71 o 
 -11   4   1      137.05      175.99     27.52 o 
 -10   4   1      430.83      391.13     31.60 o 
  -9   4   1        9.19       -2.22     18.18 o 
  -8   4   1      342.11      358.30     22.71 o 
  -7   4   1       95.47      141.05     16.24 o 
  -6   4   1     3890.48     3962.81     74.16 o 
  -5   4   1        2.37       -0.34      9.82 o 
  -4   4   1       23.52       25.54      9.57 o 
  -3   4   1      338.31      336.77     14.16 o 
  -2   4   1     4281.57     4194.00     66.90 o 
  -1   4   1     3143.25     2973.20     48.33 o 
   0   4   1     2748.39     2661.78     48.65 o 
   1   4   1     1411.24     1450.89     27.05 o 
   2   4   1     7717.78     7160.33    121.77 o 
   3   4   1       26.29       18.67      9.26 o 
   4   4   1       57.01       37.36     10.23 o 
   5   4   1      672.90      686.37     33.69 o 
   6   4   1     3367.43     3358.71     65.44 o 
   7   4   1      604.84      610.52     27.49 o 
   8   4   1      676.84      728.21     31.55 o 
   9   4   1        1.44       -8.79     17.07 o 
  10   4   1      240.24      232.65     28.49 o 
  11   4   1        8.90       23.93     23.99 o 
  12   4   1      280.26      273.51     34.91 o 
  13   4   1        6.77        1.50     29.91 o 
  14   4   1       33.29       16.04     39.33 o 
 -14   5   1      244.12      297.75     39.07 o 
 -13   5   1      276.86      264.98     34.88 o 
 -12   5   1      103.09       75.54     27.24 o 
 -11   5   1      105.30       85.85     26.38 o 
 -10   5   1        5.15      -13.73     19.77 o 
  -9   5   1     1141.37     1136.04     39.16 o 
  -8   5   1     1039.55     1044.20     35.50 o 
  -7   5   1     1929.48     2261.42     49.66 o 
  -6   5   1        7.02       12.88     10.75 o 
  -5   5   1        8.30       28.32     10.16 o 
  -4   5   1     9235.03     9641.57    161.58 o 
  -3   5   1        9.74       -3.11      7.07 o 
  -2   5   1      242.42      218.20     11.53 o 
  -1   5   1    10208.01     9813.39    178.26 o 
   0   5   1     4960.28     4893.85    104.71 o 
   1   5   1        0.02        2.18      8.57 o 
   2   5   1     4615.03     4827.12     85.06 o 
   3   5   1      130.14      113.77      9.95 o 
   4   5   1      599.92      611.43     18.96 o 
   5   5   1     4667.87     4735.67     86.20 o 
   6   5   1      761.05      845.81     27.40 o 
   7   5   1      398.90      410.08     21.45 o 
   8   5   1       30.74       24.02     13.47 o 
   9   5   1      109.02      121.09     22.68 o 
  10   5   1      384.14      386.65     46.30 o 
  11   5   1      144.52      105.00     38.55 o 
  12   5   1      295.31      230.60     34.64 o 
  13   5   1        2.58       -1.33     27.62 o 
  14   5   1       19.00       23.92     32.23 o 
 -14   6   1       16.40       31.86     29.15 o 
 -13   6   1      102.72      141.75     32.25 o 
 -12   6   1     1128.21     1266.80     61.11 o 
 -11   6   1     2776.15     2716.48     83.34 o 
 -10   6   1     2901.48     2888.94     84.00 o 
  -9   6   1        1.08       -3.94     15.90 o 
  -8   6   1       12.93       13.40     12.89 o 
  -7   6   1      148.08      152.88     15.56 o 
  -6   6   1        0.17       -6.03     10.66 o 
  -5   6   1       59.00      107.07     12.50 o 
  -4   6   1      741.17      684.04     22.12 o 
  -3   6   1     1634.11     1714.35     33.17 o 
  -2   6   1       26.96       11.01      8.98 o 
  -1   6   1     2507.68     2304.88     54.16 o 
   0   6   1     1521.84     1374.45     37.25 o 
   1   6   1    14819.04    14345.54    239.43 o 
   2   6   1     2542.96     2601.21     50.11 o 
   3   6   1     3673.98     3800.93     64.51 o 
   4   6   1        3.51        6.41      9.11 o 
   5   6   1     4073.54     4282.97     73.54 o 
   6   6   1        0.27       -2.53      9.85 o 
   7   6   1      743.78      682.34     26.66 o 
   8   6   1     2704.89     2739.35     60.26 o 
   9   6   1     1294.02     1204.62     54.99 o 
  10   6   1       78.61       81.54     24.56 o 
  11   6   1        1.05       14.92     23.63 o 
  12   6   1     1358.05     1238.04     61.71 o 
  13   6   1       27.51       48.28     28.60 o 
  14   6   1       11.91       -9.44     33.41 o 
 -14   7   1       26.81       35.16     29.68 o 
 -13   7   1      298.84      337.12     39.53 o 
 -12   7   1      183.98      227.36     31.75 o 
 -11   7   1      119.39      137.82     27.86 o 
 -10   7   1      262.11      214.53     27.62 o 
  -9   7   1      125.64       96.68     23.11 o 
  -8   7   1      279.19      294.82     20.34 o 
  -7   7   1      846.41      852.36     39.31 o 
  -6   7   1       38.57       43.48     12.19 o 
  -5   7   1        3.66        6.57     10.45 o 
  -4   7   1       11.24       -6.66      7.86 o 
  -3   7   1      466.51      559.26     19.85 o 
  -2   7   1     1436.06     1308.18     30.02 o 
  -1   7   1      560.95      509.62     27.48 o 
   0   7   1      231.50      228.43     16.90 o 
   1   7   1     4507.60     4600.28     89.94 o 
   2   7   1     3928.80     4045.07     74.17 o 
   3   7   1      154.30      168.42     11.64 o 
   4   7   1      583.64      608.21     19.89 o 
   5   7   1      185.75      154.64     12.85 o 
   6   7   1     2255.06     2455.05     48.27 o 
   7   7   1      477.03      479.70     20.63 o 
   8   7   1      128.29      150.64     15.86 o 
   9   7   1      779.00      768.66     37.08 o 
  10   7   1       99.14      103.19     26.66 o 
  11   7   1       76.27       36.73     25.95 o 
  12   7   1        4.70       12.39     29.07 o 
  13   7   1      296.66      281.10     39.31 o 
 -14   8   1      114.96       71.43     33.91 o 
 -13   8   1       62.35      104.18     34.18 o 
 -12   8   1        0.67       21.51     24.48 o 
 -11   8   1     1016.32     1009.24     56.22 o 
 -10   8   1      232.87      180.89     28.15 o 
  -9   8   1      499.05      468.79     28.86 o 
  -8   8   1       65.04       42.34     14.60 o 
  -7   8   1     1118.19     1116.10     36.38 o 
  -6   8   1       79.07      115.31     13.93 o 
  -5   8   1      123.93      183.75     14.91 o 
  -4   8   1      101.01      112.57     12.62 o 
  -3   8   1       22.36       26.68     10.75 o 
  -2   8   1      674.14      635.04     23.10 o 
  -1   8   1     1569.36     1449.09     35.92 o 
   0   8   1     9133.76     8901.75    188.62 o 
   1   8   1     1081.74      954.25     35.34 o 
   2   8   1      139.07       91.18     12.97 o 
   3   8   1       31.24       45.60     10.13 o 
   4   8   1        0.17        0.67      9.32 o 
   5   8   1      662.05      643.16     21.92 o 
   6   8   1     1151.81     1097.95     28.55 o 
   7   8   1     2572.41     2538.78     51.27 o 
   8   8   1     2394.24     2411.45     56.12 o 
   9   8   1        0.02       -2.41     17.69 o 
  10   8   1      128.05      126.29     23.68 o 
  11   8   1      292.25      366.79     73.58 o 
  12   8   1      110.40       74.05     29.23 o 
  13   8   1       86.82       50.89     29.78 o 
 -14   9   1       48.39       43.15     32.81 o 
 -13   9   1      327.35      381.53     42.66 o 
 -12   9   1        1.37      -24.50     24.99 o 
 -11   9   1        9.34       19.10     26.16 o 
 -10   9   1      245.17      288.76     26.52 o 
  -9   9   1      208.13      233.24     23.90 o 
  -8   9   1      668.26      686.69     33.09 o 
  -7   9   1       10.59       15.14     13.41 o 
  -6   9   1       28.06       36.02     12.14 o 
  -5   9   1      114.56      112.75     13.83 o 
  -4   9   1      369.43      343.31     18.09 o 
  -3   9   1      749.83      880.91     25.69 o 
  -2   9   1       34.94       37.96     12.13 o 
  -1   9   1      838.78      777.36     25.96 o 
   0   9   1     5177.05     5489.50    122.30 o 
   1   9   1     4270.25     4451.38     89.15 o 
   2   9   1     5227.34     5445.05    145.12 o 
   3   9   1      584.84      643.59     26.15 o 
   4   9   1      710.11      817.25     23.56 o 
   5   9   1     1585.55     1462.06     33.67 o 
   6   9   1     1618.25     1699.30     38.06 o 
   7   9   1     1266.14     1252.77     32.60 o 
   8   9   1       72.63       56.72     19.22 o 
   9   9   1      639.62      655.72     38.10 o 
  10   9   1      586.80      587.40     36.67 o 
  11   9   1       94.49       97.78     32.91 o 
  12   9   1       17.94      -22.22     25.49 o 
  13   9   1       22.86       19.77     34.97 o 
 -13  10   1        5.44       34.71     30.93 o 
 -12  10   1      288.51      289.42     37.58 o 
 -11  10   1      414.26      460.62     39.66 o 
 -10  10   1        0.24      -15.81     18.89 o 
  -9  10   1      491.46      451.85     29.56 o 
  -8  10   1      456.37      429.14     28.01 o 
  -7  10   1        5.04        4.23     12.75 o 
  -6  10   1      303.48      344.81     27.15 o 
  -5  10   1      246.79      251.22     17.34 o 
  -4  10   1      799.18      843.49     36.87 o 
  -3  10   1      397.10      394.76     21.13 o 
  -2  10   1     1646.66     1843.53     45.75 o 
  -1  10   1     1961.78     2010.12     48.38 o 
   0  10   1      378.11      355.27     22.94 o 
   1  10   1     1184.40     1309.19     40.51 o 
   2  10   1      244.71      307.15     22.28 o 
   3  10   1        0.57       -8.45     12.33 o 
   4  10   1     3671.16     3740.28     72.67 o 
   5  10   1        0.42        6.31     10.75 o 
   6  10   1      158.83      141.15     13.96 o 
   7  10   1     1527.93     1534.40     40.79 o 
   8  10   1       16.58      -17.90     17.90 o 
   9  10   1      108.93      101.88     21.28 o 
  10  10   1       56.74       49.82     22.99 o 
  11  10   1      134.22      150.17     32.35 o 
  12  10   1      268.11      232.89     39.17 o 
  13  10   1        2.06       39.54     31.28 o 
 -13  11   1      191.63      212.45     53.85 o 
 -12  11   1       65.71       22.65     31.58 o 
 -11  11   1      423.31      484.11     35.09 o 
 -10  11   1      399.58      421.79     31.61 o 
  -9  11   1     1203.85     1187.28     46.37 o 
  -8  11   1      543.10      473.33     29.64 o 
  -7  11   1      845.42      822.80     35.96 o 
  -6  11   1      392.37      401.81     28.64 o 
  -5  11   1      558.75      556.92     24.39 o 
  -4  11   1      505.67      559.35     24.05 o 
  -3  11   1        6.38        9.71     12.43 o 
  -2  11   1       14.75       -7.45     11.90 o 
  -1  11   1     1541.59     1458.90     49.48 o 
   0  11   1       35.54       42.13     14.66 o 
   1  11   1     1750.19     1841.86     58.14 o 
   2  11   1      170.95      164.09     16.39 o 
   3  11   1      170.04      163.54     16.72 o 
   4  11   1     1366.75     1428.10     42.03 o 
   5  11   1      100.53      107.08     15.12 o 
   6  11   1     1314.36     1353.21     38.01 o 
   7  11   1     2625.58     2608.20     66.56 o 
   8  11   1     2850.91     2770.56     71.16 o 
   9  11   1     1220.47     1333.71     51.43 o 
  10  11   1      386.60      395.74     32.57 o 
  11  11   1      134.78       95.52     39.46 o 
  12  11   1      117.13      236.16     37.43 o 
  13  11   1      236.59      222.93     36.43 o 
 -13  12   1      221.80      277.31     47.38 o 
 -12  12   1      169.02      137.84     34.70 o 
 -11  12   1      541.42      541.16     37.97 o 
 -10  12   1      234.18      282.76     33.94 o 
  -9  12   1     1022.96     1131.54     47.19 o 
  -8  12   1       51.30       37.90     19.22 o 
  -7  12   1       60.96       59.87     18.13 o 
  -6  12   1      461.95      479.04     24.66 o 
  -5  12   1      121.22      149.52     16.01 o 
  -4  12   1      905.40      956.24     34.34 o 
  -3  12   1      992.83     1024.50     33.66 o 
  -2  12   1      158.22      210.14     18.21 o 
  -1  12   1       39.06        2.41     14.34 o 
   0  12   1     2684.92     2850.76     74.31 o 
   1  12   1     3204.22     3063.14     69.04 o 
   2  12   1      508.25      623.90     27.70 o 
   3  12   1      177.22      161.78     18.32 o 
   4  12   1       21.64       23.27     14.30 o 
   5  12   1     1581.79     1563.84     46.55 o 
   6  12   1      983.59      949.10     39.03 o 
   7  12   1       26.11       25.48     18.81 o 
   8  12   1      552.85      558.06     33.90 o 
   9  12   1      334.54      328.78     29.09 o 
  10  12   1      818.84      785.75     49.21 o 
  11  12   1        0.30       -8.50     27.20 o 
  12  12   1      171.79      121.77     33.24 o 
 -12  13   1       37.99       31.22     30.36 o 
 -11  13   1      179.07      237.88     29.58 o 
 -10  13   1       51.60       87.86     24.50 o 
  -9  13   1      456.25      512.06     42.77 o 
  -8  13   1     1082.57     1105.92     52.04 o 
  -7  13   1      705.55      669.28     34.56 o 
  -6  13   1      653.80      725.12     45.99 o 
  -5  13   1       70.66       72.25     18.27 o 
  -4  13   1     1093.88      995.98     36.02 o 
  -3  13   1      366.66      360.18     28.21 o 
  -2  13   1       32.79       10.64     13.73 o 
  -1  13   1     1077.95     1001.71     47.27 o 
   0  13   1       22.92       37.61     17.11 o 
   1  13   1      889.73      878.26     32.92 o 
   2  13   1      811.47      884.17     34.06 o 
   3  13   1      680.67      680.80     36.44 o 
   4  13   1      452.66      435.38     26.23 o 
   5  13   1      301.28      333.53     25.53 o 
   6  13   1       64.62       61.63     19.05 o 
   7  13   1        2.67      -17.66     17.66 o 
   8  13   1      862.71      751.66     38.52 o 
   9  13   1      697.03      718.45     40.61 o 
  10  13   1       21.63        1.53     23.92 o 
  11  13   1        6.67       -2.98     30.16 o 
  12  13   1        9.83       50.11     31.98 o 
 -12  14   1       68.31       77.83     27.88 o 
 -11  14   1      113.46       93.17     25.79 o 
 -10  14   1      424.24      351.64     32.58 o 
  -9  14   1     1086.43     1136.67     49.64 o 
  -8  14   1      970.12      985.47     49.87 o 
  -7  14   1       33.91       40.48     19.98 o 
  -6  14   1      743.68      740.39     35.51 o 
  -5  14   1       15.54       38.68     23.97 o 
  -4  14   1      209.90      208.13     29.70 o 
  -3  14   1      345.78      335.38     25.78 o 
  -2  14   1      424.85      413.75     26.49 o 
  -1  14   1     1996.52     2033.68     59.88 o 
   0  14   1      878.39      930.56     42.62 o 
   1  14   1       71.38       95.31     16.89 o 
   2  14   1        2.98       -8.26     13.62 o 
   3  14   1        5.83       -2.96     15.49 o 
   4  14   1        3.65       -8.17     15.53 o 
   5  14   1       91.82       89.49     20.96 o 
   6  14   1       28.22       57.07     20.59 o 
   7  14   1       83.42       58.45     22.15 o 
   8  14   1      188.44      203.56     41.09 o 
   9  14   1      825.53      943.26     54.70 o 
  10  14   1      435.92      463.97     44.73 o 
  11  14   1        0.18       54.32     32.91 o 
 -11  15   1     1362.29     1594.54     63.66 o 
 -10  15   1      115.20      132.79     26.79 o 
  -9  15   1       38.38       55.60     23.02 o 
  -8  15   1      827.45      812.40     42.33 o 
  -7  15   1     1976.33     1976.47     58.91 o 
  -6  15   1       42.15       23.95     19.25 o 
  -5  15   1       45.58       42.08     23.07 o 
  -4  15   1     1248.63     1342.73     43.73 o 
  -3  15   1      533.78      523.90     29.43 o 
  -2  15   1      191.90      198.30     21.40 o 
  -1  15   1       66.34       44.40     16.58 o 
   0  15   1      254.58      234.45     34.09 o 
   1  15   1      259.35      306.23     23.57 o 
   2  15   1     2206.76     2184.71     62.58 o 
   3  15   1     1096.63     1061.28     39.38 o 
   4  15   1      685.38      671.49     42.74 o 
   5  15   1       54.33       44.57     18.96 o 
   6  15   1       47.89       21.64     19.76 o 
   7  15   1        1.33      -19.69     19.69 o 
   8  15   1      308.15      352.50     49.94 o 
   9  15   1      859.95      949.78     55.20 o 
  10  15   1      108.39       82.37     35.29 o 
  11  15   1       48.71       69.53     33.27 o 
 -11  16   1      159.06      130.66     35.00 o 
 -10  16   1       50.47       73.61     26.24 o 
  -9  16   1      389.60      415.74     34.47 o 
  -8  16   1       69.54       65.48     23.60 o 
  -7  16   1       39.28       71.25     22.82 o 
  -6  16   1        9.59        1.99     18.32 o 
  -5  16   1     1446.58     1355.60     47.81 o 
  -4  16   1     2334.55     2166.56     60.09 o 
  -3  16   1      291.52      258.28     23.22 o 
  -2  16   1       27.72       40.82     17.48 o 
  -1  16   1        9.20        5.91     16.91 o 
   0  16   1      230.93      213.48     19.56 o 
   1  16   1      565.94      526.85     29.29 o 
   2  16   1      407.56      382.77     26.39 o 
   3  16   1      308.46      253.56     24.36 o 
   4  16   1       16.04       13.85     18.29 o 
   5  16   1        3.43       -7.91     17.89 o 
   6  16   1      507.88      473.14     32.82 o 
   7  16   1      185.21      208.77     31.80 o 
   8  16   1      344.21      352.64     37.06 o 
   9  16   1      587.88      568.40     45.60 o 
  10  16   1       18.98       36.25     29.56 o 
 -10  17   1      107.22      142.02     32.33 o 
  -9  17   1      264.32      294.38     32.11 o 
  -8  17   1      354.15      290.22     29.78 o 
  -7  17   1      854.80      815.33     71.20 o 
  -6  17   1      603.93      693.62     38.15 o 
  -5  17   1       20.53        6.11     18.42 o 
  -4  17   1        1.60       -3.74     18.12 o 
  -3  17   1      293.02      286.41     26.66 o 
  -2  17   1       71.94       58.91     18.99 o 
  -1  17   1      930.95      905.57     39.88 o 
   0  17   1       65.25      192.85     25.46 o 
   1  17   1       16.64       18.34     17.35 o 
   2  17   1        7.79       -6.93     18.15 o 
   3  17   1     1607.18     1486.33     49.69 o 
   4  17   1      739.76      726.07     56.64 o 
   5  17   1      493.20      516.47     39.52 o 
   6  17   1        8.95       28.15     24.66 o 
   7  17   1       37.61        3.10     28.96 o 
   8  17   1       77.24      100.26     30.37 o 
   9  17   1      610.55      655.64     48.80 o 
  10  17   1        5.16       -8.57     32.04 o 
 -10  18   1      668.69      693.70     52.89 o 
  -9  18   1      273.12      251.16     38.67 o 
  -8  18   1      509.73      521.83     38.24 o 
  -7  18   1      247.35      255.31     29.07 o 
  -6  18   1      145.46      103.36     48.18 o 
  -5  18   1      313.23      366.81     30.86 o 
  -4  18   1       52.40       49.75     20.57 o 
  -3  18   1       62.08       67.50     19.68 o 
  -2  18   1       16.34        4.93     18.74 o 
  -1  18   1      837.08      850.29     66.64 o 
   0  18   1      678.63      821.76     38.36 o 
   1  18   1     1001.51      982.12     42.45 o 
   2  18   1      244.47      221.24     25.21 o 
   3  18   1      105.54       96.37     26.13 o 
   4  18   1      293.76      293.66     33.78 o 
   5  18   1       26.42      -16.85     25.43 o 
   6  18   1      163.00      221.79     32.68 o 
   7  18   1      931.18      947.67     54.47 o 
   8  18   1       66.23       89.35     30.11 o 
   9  18   1      132.32       82.39     31.18 o 
  -9  19   1        3.29       -4.67     32.29 o 
  -8  19   1       65.92       44.88     30.40 o 
  -7  19   1       10.73        7.43     21.84 o 
  -6  19   1        1.40      -21.83     21.83 o 
  -5  19   1      383.80      424.32     33.01 o 
  -4  19   1       62.99       47.23     35.13 o 
  -3  19   1      425.90      452.17     34.98 o 
  -2  19   1      857.18      806.04     40.14 o 
  -1  19   1        0.02       35.87     20.74 o 
   0  19   1      153.96      193.93     27.54 o 
   1  19   1      382.07      396.22     30.30 o 
   2  19   1       21.45       49.91     31.06 o 
   3  19   1      282.54      272.23     33.29 o 
   4  19   1       10.86       22.10     26.81 o 
   5  19   1      104.20       52.99     28.29 o 
   6  19   1       89.95      112.23     31.37 o 
   7  19   1       93.96       72.77     29.03 o 
   8  19   1      296.58      296.77     38.41 o 
   9  19   1      240.77      216.21     36.95 o 
  -8  20   1       70.70       39.36     33.34 o 
  -7  20   1        1.24      -27.87     29.16 o 
  -6  20   1      763.48      776.83     58.08 o 
  -5  20   1      128.53      112.22     25.95 o 
  -4  20   1      109.92      111.41     26.04 o 
  -3  20   1      381.85      390.33     37.68 o 
  -2  20   1      140.46      150.97     25.37 o 
  -1  20   1        6.29        3.92     19.84 o 
   0  20   1      118.97      205.13     31.41 o 
   1  20   1      430.01      411.25     32.21 o 
   2  20   1       14.25       -0.89     23.91 o 
   3  20   1      423.19      418.25     38.66 o 
   4  20   1        2.29      -17.01     32.10 o 
   5  20   1      241.30      284.75     35.12 o 
   6  20   1       89.17       97.09     31.64 o 
   7  20   1      225.60      266.09     48.21 o 
   8  20   1      895.77     1088.14     62.90 o 
  -7  21   1       81.84       58.77     32.35 o 
  -6  21   1     1189.02     1176.39     77.33 o 
  -5  21   1        8.44      -22.44     25.97 o 
  -4  21   1      153.51      134.36     31.93 o 
  -3  21   1        9.52       47.13     28.46 o 
  -2  21   1      482.97      417.10     39.17 o 
  -1  21   1       85.97      103.23     34.13 o 
   0  21   1      190.24      184.36     32.03 o 
   1  21   1      380.10      385.43     38.29 o 
   2  21   1      153.03      140.81     34.58 o 
   3  21   1      224.13      146.67     31.77 o 
   4  21   1       14.41       31.92     35.13 o 
   5  21   1      386.91      438.78     43.00 o 
   6  21   1        6.31       -3.58     30.41 o 
   7  21   1      585.53      621.47     50.98 o 
  -6  22   1       64.68       21.48     32.30 o 
  -5  22   1      172.57      156.33     34.63 o 
  -4  22   1      227.57      292.64     37.57 o 
  -3  22   1      132.37       73.74     42.26 o 
  -2  22   1       13.49       -8.30     25.97 o 
  -1  22   1      735.83      559.75     51.95 o 
   0  22   1       11.78       37.67     28.00 o 
   1  22   1      492.92      528.76     52.29 o 
   2  22   1      454.89      413.50     42.03 o 
   3  22   1       24.52       28.13     31.22 o 
   4  22   1       27.16        2.87     46.75 o 
   5  22   1       51.91       16.92     31.38 o 
   6  22   1      275.62      189.18     67.98 o 
  -5  23   1        0.01        7.13     30.27 o 
  -4  23   1       59.61       16.62     30.35 o 
  -3  23   1        1.63       41.85     31.77 o 
  -2  23   1      357.88      442.17     43.53 o 
  -1  23   1        2.13       -9.26     30.02 o 
   0  23   1       15.50      -10.00     29.74 o 
   1  23   1        1.92      -33.39     33.39 o 
   2  23   1      649.45      710.74     50.85 o 
   3  23   1        3.26       64.05     29.81 o 
   4  23   1      197.61      282.83     41.06 o 
  -3  24   1        2.24       -4.78     32.73 o 
  -2  24   1      145.94      122.41     41.91 o 
  -1  24   1       16.88       15.75     46.05 o 
   0  24   1      243.56      289.89     39.83 o 
   1  24   1       42.22       77.36     34.83 o 
   2  24   1      162.15      144.21     36.32 o 
 -15   0   2       18.50       69.66     44.81 o 
 -14   0   2      356.76      361.99     54.19 o 
 -13   0   2       34.21       51.01     41.47 o 
 -12   0   2      231.70      218.25     42.88 o 
 -11   0   2       26.47      -44.21     44.21 o 
 -10   0   2     1511.00     1511.88     86.39 o 
  -9   0   2     5742.74     5951.21    197.29 o 
  -8   0   2      732.65      661.39     35.43 o 
  -7   0   2       52.51       41.67     15.01 o 
  -6   0   2     1770.81     1741.16     68.90 o 
  -5   0   2       73.72      139.81     34.51 o 
  -4   0   2       15.48       25.24     13.99 o 
  -3   0   2    45290.68    43924.03    892.17 o 
  -2   0   2    12660.32    11758.42    302.40 o 
   1   0   2    35857.76    34522.35    666.78 o 
   2   0   2    37853.66    35732.20    873.41 o 
   3   0   2    12500.45    12639.18    369.07 o 
   4   0   2      577.45      729.41     52.33 o 
   5   0   2     1115.27     1285.48     44.09 o 
   6   0   2     7670.51     7699.40    189.04 o 
   7   0   2      682.17      754.43     54.94 o 
   8   0   2       15.70       -8.66     17.46 o 
   9   0   2       54.23       68.05     48.04 o 
  10   0   2      124.35      128.45     37.60 o 
  11   0   2        8.80       35.01     32.85 o 
  12   0   2       55.19      -35.95     64.06 o 
  13   0   2      111.91       95.72     44.05 o 
  14   0   2        0.06        8.50     40.27 o 
 -15   1   2      343.01      338.52     39.84 o 
 -14   1   2      273.53      328.26     40.31 o 
 -13   1   2       18.44        1.20     24.32 o 
 -12   1   2      213.25      229.74     30.18 o 
 -11   1   2      354.87      324.38     30.71 o 
 -10   1   2      866.73      907.65     44.58 o 
  -9   1   2      190.53      215.38     23.20 o 
  -8   1   2        6.55       13.81     12.70 o 
  -7   1   2       23.17       32.73     12.40 o 
  -6   1   2     1478.73     1440.72     37.38 o 
  -5   1   2      631.17      646.73     20.17 o 
  -4   1   2      896.02      863.46     32.68 o 
  -3   1   2       90.69       83.92      6.59 o 
  -2   1   2    11302.97    10705.98    154.85 o 
   1   1   2     9772.76     9287.21    148.38 o 
   2   1   2     9900.41     9945.60    132.74 o 
   3   1   2       16.18        8.89      9.85 o 
   4   1   2      504.74      506.23     28.10 o 
   5   1   2      224.49      232.95     14.51 o 
   6   1   2        9.72       20.47     11.36 o 
   7   1   2      437.36      440.49     21.41 o 
   8   1   2        7.15       -2.39     12.31 o 
   9   1   2       73.68       27.89     22.72 o 
  10   1   2      344.40      311.70     31.80 o 
  11   1   2       69.79       96.07     24.90 o 
  12   1   2       26.19      -22.41     26.20 o 
  13   1   2       16.36      -11.10     26.89 o 
  14   1   2        0.51       14.11     32.42 o 
 -15   2   2       14.78       43.15     30.76 o 
 -14   2   2      163.00      165.72     33.13 o 
 -13   2   2      192.87      196.14     35.03 o 
 -12   2   2      888.17      896.58     48.49 o 
 -11   2   2      121.09      116.06     24.48 o 
 -10   2   2      952.42      855.22     43.69 o 
  -9   2   2      165.76      171.78     28.36 o 
  -8   2   2     3400.96     3266.71     72.63 o 
  -7   2   2       49.59       76.68     13.24 o 
  -6   2   2      166.35      168.79     12.15 o 
  -5   2   2      178.75      130.44     10.44 o 
  -4   2   2     3350.93     3401.78     61.22 o 
  -3   2   2      450.80      406.79     11.19 o 
  -2   2   2     2884.69     2746.87     38.92 o 
  -1   2   2     4256.30     2385.07    100.15 o 
   1   2   2     1306.28     1132.20     19.42 o 
   2   2   2      100.50      128.35      8.64 o 
   3   2   2    19955.30    20436.58    458.57 o 
   4   2   2      844.63     1032.47     29.71 o 
   5   2   2     1441.50     1624.58     34.76 o 
   6   2   2     4907.87     5283.16     95.80 o 
   7   2   2     1052.77     1012.84     30.27 o 
   8   2   2      286.23      245.02     18.53 o 
   9   2   2      704.04      633.54     50.45 o 
  10   2   2      159.93      195.67     27.38 o 
  11   2   2       93.95      122.98     27.64 o 
  12   2   2      342.77      337.98     45.61 o 
  13   2   2        3.71      -11.18     27.48 o 
  14   2   2      342.08      308.70     41.55 o 
 -15   3   2        0.01        0.97     27.69 o 
 -14   3   2      103.11       85.42     31.51 o 
 -13   3   2        9.22       -0.74     22.73 o 
 -12   3   2      196.71      209.89     30.43 o 
 -11   3   2     1343.25     1359.18     86.26 o 
 -10   3   2     1209.73     1196.10     51.44 o 
  -9   3   2       35.37       47.23     17.96 o 
  -8   3   2      592.58      650.95     28.88 o 
  -7   3   2      126.83      103.17     10.97 o 
  -6   3   2        0.18       -4.18      9.72 o 
  -5   3   2      191.29      202.48     14.81 o 
  -4   3   2        0.13       -8.29      8.29 o 
  -3   3   2       17.31       39.87      7.36 o 
  -2   3   2     3421.59     3468.90     49.29 o 
  -1   3   2    26467.56    24505.61    497.41 o 
   0   3   2    33840.12    33140.01    506.19 o 
   1   3   2     7518.68     7419.49    127.04 o 
   2   3   2      176.18      157.73      9.40 o 
   3   3   2      578.70      649.28     24.71 o 
   4   3   2     2072.37     2060.91     47.03 o 
   5   3   2       39.40       21.84     11.53 o 
   6   3   2     1753.36     1999.53     54.03 o 
   7   3   2      885.34     1062.17     31.24 o 
   8   3   2      514.83      591.87     26.08 o 
   9   3   2      618.36      663.68     38.99 o 
  10   3   2      129.89      121.09     29.24 o 
  11   3   2       25.32       19.69     23.94 o 
  12   3   2       90.53       85.97     29.87 o 
  13   3   2      558.33      602.00     48.83 o 
  14   3   2      151.39      208.22     45.12 o 
 -15   4   2        3.65       -1.60     36.07 o 
 -14   4   2        5.36        8.98     34.78 o 
 -13   4   2      202.92      213.17     31.61 o 
 -12   4   2       47.89       76.02     32.43 o 
 -11   4   2       98.34      117.09     25.01 o 
 -10   4   2       77.57       92.84     23.44 o 
  -9   4   2       53.59       33.00     17.52 o 
  -8   4   2      262.97      259.21     14.43 o 
  -7   4   2     1632.46     1788.52     45.41 o 
  -6   4   2      156.07      176.21     16.01 o 
  -5   4   2       31.27        9.29      9.48 o 
  -4   4   2       69.20       48.48      9.33 o 
  -3   4   2    10432.97    10358.63    158.32 o 
  -2   4   2     4060.74     4187.05     62.56 o 
  -1   4   2     1239.39     1219.62     20.63 o 
   0   4   2    10724.80    10396.11    162.17 o 
   1   4   2      304.92      290.50     11.50 o 
   2   4   2     4791.56     4606.47     77.87 o 
   3   4   2     2573.70     2409.63     51.83 o 
   4   4   2      132.53      117.49     13.71 o 
   5   4   2      191.84      161.92     15.55 o 
   6   4   2      681.89      721.78     29.93 o 
   7   4   2      421.80      428.26     22.18 o 
   8   4   2      146.29      139.91     16.11 o 
   9   4   2      252.65      262.09     29.20 o 
  10   4   2      321.80      302.85     31.80 o 
  11   4   2      217.56      236.85     32.56 o 
  12   4   2      598.04      524.30     43.43 o 
  13   4   2       32.04       57.51     31.43 o 
  14   4   2      411.41      371.22     43.00 o 
 -14   5   2        6.56       37.35     29.75 o 
 -13   5   2     1204.72     1215.81     61.19 o 
 -12   5   2     1173.71     1189.32     95.85 o 
 -11   5   2      223.89      217.10     28.73 o 
 -10   5   2     3391.31     3509.05    122.29 o 
  -9   5   2       65.31       67.07     18.30 o 
  -8   5   2     1135.14     1199.38     37.98 o 
  -7   5   2      617.43      699.24     37.62 o 
  -6   5   2      983.73     1014.59     44.86 o 
  -5   5   2      563.28      721.49     22.38 o 
  -4   5   2     4587.29     4918.40     86.43 o 
  -3   5   2     8865.09     9063.65    150.66 o 
  -2   5   2     5549.91     5592.32     88.05 o 
  -1   5   2      175.60      162.67     10.58 o 
   0   5   2     2445.99     2380.35     45.65 o 
   1   5   2       56.83       59.57      8.91 o 
   2   5   2        4.45        4.36      7.86 o 
   3   5   2     5311.14     5260.68     93.89 o 
   4   5   2      407.69      406.95     20.11 o 
   5   5   2       36.52        6.58     11.82 o 
   6   5   2      406.49      368.40     19.40 o 
   7   5   2      102.49      104.38     15.02 o 
   8   5   2      572.80      539.48     25.50 o 
   9   5   2     1547.32     1548.34     56.19 o 
  10   5   2      751.66      750.97     45.14 o 
  11   5   2       98.03      104.12     27.52 o 
  12   5   2       94.53       80.02     30.60 o 
  13   5   2      403.69      448.52     42.74 o 
 -14   6   2       24.26       36.54     31.28 o 
 -13   6   2        9.34       40.14     28.57 o 
 -12   6   2       78.03       69.52     26.01 o 
 -11   6   2       76.86       32.49     23.12 o 
 -10   6   2      219.38      213.27     26.97 o 
  -9   6   2      168.95      190.55     24.19 o 
  -8   6   2      124.90      146.57     18.14 o 
  -7   6   2     2545.68     2615.80     55.14 o 
  -6   6   2      144.58      176.55     14.59 o 
  -5   6   2        0.00        4.48      9.97 o 
  -4   6   2     5750.35     6024.34    105.59 o 
  -3   6   2     3204.06     3100.24     57.22 o 
  -2   6   2     3262.13     3322.10     60.04 o 
  -1   6   2     2494.16     2419.65     50.70 o 
   0   6   2       74.81       97.22     12.25 o 
   1   6   2     2445.91     2392.40     46.43 o 
   2   6   2      388.49      367.02     16.78 o 
   3   6   2        2.63        2.44      9.98 o 
   4   6   2       75.40       91.43     13.01 o 
   5   6   2     1755.53     1723.66     40.01 o 
   6   6   2      172.79      159.95     15.19 o 
   7   6   2      972.39      922.26     34.86 o 
   8   6   2      520.61      547.78     29.68 o 
   9   6   2     1693.46     1750.72     53.60 o 
  10   6   2       61.27       61.77     25.12 o 
  11   6   2     1332.24     1305.70     62.88 o 
  12   6   2      144.92      174.57     39.78 o 
  13   6   2      216.92      181.16     35.33 o 
 -14   7   2       37.12       34.61     28.85 o 
 -13   7   2       14.02       50.96     27.42 o 
 -12   7   2      158.61      183.90     30.36 o 
 -11   7   2        1.34      -13.05     21.30 o 
 -10   7   2        0.71      -20.21     20.21 o 
  -9   7   2      154.66      136.20     24.21 o 
  -8   7   2      720.32      680.72     28.38 o 
  -7   7   2      281.47      279.49     17.93 o 
  -6   7   2       78.64      100.71     13.66 o 
  -5   7   2     2965.27     3000.81     58.84 o 
  -4   7   2     1365.07     1517.48     31.01 o 
  -3   7   2     6661.54     6446.89    111.06 o 
  -2   7   2      401.36      411.44     16.50 o 
  -1   7   2     6929.24     6729.72    126.85 o 
   0   7   2    10194.69     9855.21    186.58 o 
   1   7   2     1635.06     1602.56     35.25 o 
   2   7   2     3835.77     4072.30     75.19 o 
   3   7   2     2410.73     2702.85     53.81 o 
   4   7   2     3571.94     3457.87     67.21 o 
   5   7   2      833.14      798.74     26.96 o 
   6   7   2      179.53      216.63     21.72 o 
   7   7   2      447.86      445.80     20.58 o 
   8   7   2     1114.92     1155.54     36.35 o 
   9   7   2     2223.74     2249.98     62.07 o 
  10   7   2       86.20       54.07     25.84 o 
  11   7   2      481.98      548.94     41.53 o 
  12   7   2      180.96      210.00     35.17 o 
  13   7   2      259.67      409.35     44.86 o 
 -14   8   2      356.62      316.23     63.80 o 
 -13   8   2       83.72       25.41     27.30 o 
 -12   8   2      173.22      190.33     36.33 o 
 -11   8   2      623.00      632.34     42.94 o 
 -10   8   2      674.09      626.93     39.43 o 
  -9   8   2      795.37      826.43     36.05 o 
  -8   8   2      101.80       74.38     22.23 o 
  -7   8   2      627.37      668.13     26.44 o 
  -6   8   2     2299.15     2424.10     51.64 o 
  -5   8   2      427.43      410.90     19.29 o 
  -4   8   2      208.96      227.35     14.90 o 
  -3   8   2     1381.93     1209.55     42.55 o 
  -2   8   2      229.73      215.59     15.51 o 
  -1   8   2     1113.15     1103.47     30.39 o 
   0   8   2     1269.99     1266.57     38.81 o 
   1   8   2       10.98       -5.95     10.28 o 
   2   8   2        1.90        1.48      9.54 o 
   3   8   2      720.21      812.86     27.91 o 
   4   8   2     1926.21     2108.53     46.50 o 
   5   8   2      439.03      407.81     20.47 o 
   6   8   2      634.92      676.43     26.55 o 
   7   8   2        6.01        9.18     11.24 o 
   8   8   2     4446.05     4414.67     89.40 o 
   9   8   2      298.84      277.60     25.59 o 
  10   8   2      374.05      422.35     31.71 o 
  11   8   2      448.76      480.44     47.79 o 
  12   8   2       18.96       29.82     28.61 o 
  13   8   2      279.64      277.03     39.78 o 
 -14   9   2       34.01        5.18     48.86 o 
 -13   9   2      561.21      517.78     54.11 o 
 -12   9   2      792.66      742.57     49.25 o 
 -11   9   2      362.63      316.65     33.95 o 
 -10   9   2      115.33       74.55     25.18 o 
  -9   9   2       41.57       22.24     17.24 o 
  -8   9   2       60.46       54.42     14.74 o 
  -7   9   2      101.62       87.16     14.54 o 
  -6   9   2      167.64      183.04     15.97 o 
  -5   9   2       86.97       79.87      9.86 o 
  -4   9   2      420.86      498.38     23.25 o 
  -3   9   2       15.80        2.19      9.80 o 
  -2   9   2     1276.25     1265.23     34.07 o 
  -1   9   2     7373.91     7457.32    141.70 o 
   0   9   2      551.15      438.96     25.78 o 
   1   9   2        0.35        6.47     10.69 o 
   2   9   2      787.06      795.40     24.85 o 
   3   9   2      102.21      114.15     12.76 o 
   4   9   2     1394.31     1387.42     36.65 o 
   5   9   2      149.13      143.75     15.14 o 
   6   9   2       53.26       40.21     15.64 o 
   7   9   2      162.52      149.77     24.85 o 
   8   9   2      224.46      191.28     18.98 o 
   9   9   2       64.24       75.73     22.21 o 
  10   9   2        3.48        2.30     23.29 o 
  11   9   2      185.01      190.55     32.34 o 
  12   9   2        0.10      -31.44     31.44 o 
  13   9   2       52.46       42.54     30.85 o 
 -13  10   2      250.92      254.33     35.95 o 
 -12  10   2       34.89       -2.36     27.96 o 
 -11  10   2       84.81      109.14     27.47 o 
 -10  10   2       57.14       23.74     19.37 o 
  -9  10   2     2579.77     2599.54    100.99 o 
  -8  10   2      824.67      783.39     35.48 o 
  -7  10   2      237.73      226.01     20.07 o 
  -6  10   2      515.06      505.86     23.01 o 
  -5  10   2      566.44      582.08     24.33 o 
  -4  10   2      414.56      385.96     19.54 o 
  -3  10   2     1692.58     1623.08     52.82 o 
  -2  10   2      185.86      185.86     17.50 o 
  -1  10   2      115.51      162.64     15.64 o 
   0  10   2      455.99      495.84     26.01 o 
   1  10   2      636.82      544.12     24.01 o 
   2  10   2      106.78      110.64     13.03 o 
   3  10   2     4931.17     5150.26     96.03 o 
   4  10   2      163.12      149.13     14.67 o 
   5  10   2       49.55       40.10     13.00 o 
   6  10   2      580.73      535.05     25.17 o 
   7  10   2     7137.73     6943.00    129.93 o 
   8  10   2       14.01       25.34     21.69 o 
   9  10   2      175.03      199.66     26.64 o 
  10  10   2       11.08       -3.51     23.44 o 
  11  10   2      252.92      261.29     34.62 o 
  12  10   2       31.38       10.45     30.14 o 
 -13  11   2        0.04        5.90     38.71 o 
 -12  11   2       33.13      -13.46     25.01 o 
 -11  11   2       83.05       88.03     27.65 o 
 -10  11   2        1.22      -18.39     18.39 o 
  -9  11   2        9.54        1.84     18.31 o 
  -8  11   2       13.00       26.97     17.81 o 
  -7  11   2       67.20       75.82     16.10 o 
  -6  11   2        4.12      -11.57     11.57 o 
  -5  11   2      564.38      556.78     24.31 o 
  -4  11   2      105.66      153.77     15.24 o 
  -3  11   2      388.93      315.24     20.03 o 
  -2  11   2       91.79       78.60     14.32 o 
  -1  11   2     1435.49     1457.28     39.80 o 
   0  11   2      983.12     1067.29     84.06 o 
   1  11   2      313.03      312.49     20.13 o 
   2  11   2        1.94      -12.22     12.22 o 
   3  11   2       26.49       35.88     14.01 o 
   4  11   2     1308.88     1269.03     35.30 o 
   5  11   2        0.62        3.55     12.50 o 
   6  11   2     1368.33     1274.90     38.07 o 
   7  11   2      321.73      351.51     23.24 o 
   8  11   2     1825.36     1706.35     57.00 o 
   9  11   2     1152.21     1111.74     55.54 o 
  10  11   2       13.90       -8.34     27.78 o 
  11  11   2       34.03       28.15     29.51 o 
  12  11   2        2.81      -21.69     26.01 o 
 -13  12   2      199.98      255.25     45.27 o 
 -12  12   2       15.70      -38.13     45.52 o 
 -11  12   2      209.83      220.75     29.77 o 
 -10  12   2      302.65      313.01     29.15 o 
  -9  12   2     1432.28     1420.51     49.87 o 
  -8  12   2     1057.99      985.20     41.13 o 
  -7  12   2      973.83      937.12     43.02 o 
  -6  12   2      347.47      327.65     21.19 o 
  -5  12   2      119.41      118.52     16.01 o 
  -4  12   2     1039.43     1037.21     35.51 o 
  -3  12   2      701.10      621.19     27.83 o 
  -2  12   2       17.28       26.00     18.42 o 
  -1  12   2     1309.40     1516.29     71.76 o 
   0  12   2     1016.49     1045.30     48.37 o 
   1  12   2     1777.41     1762.54     46.60 o 
   2  12   2      839.24      799.31     31.42 o 
   3  12   2     2292.93     2540.52     61.19 o 
   4  12   2      323.32      316.72     22.76 o 
   5  12   2       54.23       66.04     15.23 o 
   6  12   2      384.90      374.54     23.11 o 
   7  12   2      390.38      387.48     24.03 o 
   8  12   2        1.64        1.50     19.21 o 
   9  12   2      103.71      100.22     27.21 o 
  10  12   2       10.21      -10.68     26.67 o 
  11  12   2      110.04      112.31     45.32 o 
  12  12   2      275.04      255.33     40.28 o 
 -12  13   2        1.91       -9.25     36.03 o 
 -11  13   2      338.14      382.80     38.55 o 
 -10  13   2        0.52      -19.46     19.46 o 
  -9  13   2      341.76      296.16     27.36 o 
  -8  13   2       51.49       40.13     19.43 o 
  -7  13   2     3609.73     3505.92     82.93 o 
  -6  13   2       54.97       57.89     16.76 o 
  -5  13   2       76.31       95.02     18.20 o 
  -4  13   2     4613.82     4493.60     96.46 o 
  -3  13   2       30.41       46.39     15.05 o 
  -2  13   2      193.35      226.86     19.72 o 
  -1  13   2      507.11      455.59     27.28 o 
   0  13   2      575.07      543.54     27.09 o 
   1  13   2       19.48       36.70     17.52 o 
   2  13   2      252.88      222.88     19.94 o 
   3  13   2      568.66      544.43     27.89 o 
   4  13   2        7.05       -0.41     14.86 o 
   5  13   2      439.07      420.27     27.41 o 
   6  13   2     1359.24     1328.37     47.70 o 
   7  13   2       46.44       20.37     19.51 o 
   8  13   2      115.25      158.18     38.09 o 
   9  13   2      252.67      214.37     41.67 o 
  10  13   2        0.20      -13.06     25.70 o 
  11  13   2       51.53       11.47     41.62 o 
 -12  14   2      144.07      137.42     41.70 o 
 -11  14   2       84.69       75.44     38.81 o 
 -10  14   2       23.75       15.63     23.10 o 
  -9  14   2      354.42      325.84     34.00 o 
  -8  14   2      872.44      843.52     40.76 o 
  -7  14   2      863.53      837.63     39.27 o 
  -6  14   2      481.22      484.21     34.21 o 
  -5  14   2      684.57      693.34     41.73 o 
  -4  14   2      448.82      450.63     27.53 o 
  -3  14   2     1437.20     1395.46     42.90 o 
  -2  14   2      727.67      798.98     37.46 o 
  -1  14   2      235.20      251.87     23.12 o 
   0  14   2      263.16      248.58     20.97 o 
   1  14   2      404.54      419.55     25.39 o 
   2  14   2      740.98      661.34     30.92 o 
   3  14   2     2078.61     2178.35     68.54 o 
   4  14   2      197.39      200.34     21.14 o 
   5  14   2     1175.60     1178.72     44.44 o 
   6  14   2      863.94      793.27     39.25 o 
   7  14   2     1411.30     1327.19     59.73 o 
   8  14   2     1490.20     1479.92     62.27 o 
   9  14   2     1076.89     1126.92     58.60 o 
  10  14   2      531.95      512.39     45.52 o 
  11  14   2       69.65       44.63     37.05 o 
 -12  15   2      118.04       83.46     31.37 o 
 -11  15   2        2.98      -24.05     24.05 o 
 -10  15   2        9.41       27.66     33.05 o 
  -9  15   2     1241.44     1221.11     51.53 o 
  -8  15   2        3.38        0.98     19.03 o 
  -7  15   2     1048.62     1093.37     45.40 o 
  -6  15   2       19.19       36.55     18.57 o 
  -5  15   2     2593.05     2504.17     65.33 o 
  -4  15   2       93.16       49.98     26.35 o 
  -3  15   2     2305.35     2122.40     57.17 o 
  -2  15   2     1167.73     1035.01     48.89 o 
  -1  15   2     2361.19     2278.89     66.28 o 
   0  15   2      499.16      509.95     31.73 o 
   1  15   2       58.38       68.08     17.39 o 
   2  15   2      287.13      324.72     24.21 o 
   3  15   2       10.60      -12.55     17.95 o 
   4  15   2      864.94      859.70     38.51 o 
   5  15   2      347.57      346.89     26.98 o 
   6  15   2      274.57      260.62     31.57 o 
   7  15   2      232.66      227.54     43.76 o 
   8  15   2       50.22       17.51     45.60 o 
   9  15   2       34.41       19.28     28.71 o 
  10  15   2       76.43       88.45     44.73 o 
  11  15   2       16.21        7.30     29.03 o 
 -11  16   2      163.61      225.40     36.14 o 
 -10  16   2       64.62       66.30     26.38 o 
  -9  16   2      131.80      150.12     32.58 o 
  -8  16   2      603.43      618.02     36.84 o 
  -7  16   2        0.74      -15.53     20.18 o 
  -6  16   2     1819.43     1742.99     53.85 o 
  -5  16   2      225.15      216.44     24.68 o 
  -4  16   2        5.51       19.61     17.70 o 
  -3  16   2     1974.45     1904.00     54.55 o 
  -2  16   2       63.35       71.92     23.43 o 
  -1  16   2       12.07       36.85     17.37 o 
   0  16   2       40.39       32.90     17.74 o 
   1  16   2      405.85      455.38     28.98 o 
   2  16   2      356.47      339.41     31.65 o 
   3  16   2       32.33       26.68     30.64 o 
   4  16   2       17.14       13.39     23.70 o 
   5  16   2       12.63      -11.14     23.67 o 
   6  16   2      218.17      262.46     36.50 o 
   7  16   2      206.36      262.59     48.64 o 
   8  16   2     1283.79     1363.69     66.00 o 
   9  16   2      362.82      399.35     52.45 o 
  10  16   2        1.26       27.05     30.03 o 
 -11  17   2      290.73      289.97     44.41 o 
 -10  17   2        3.43      -29.82     29.82 o 
  -9  17   2      665.18      653.75     41.08 o 
  -8  17   2      147.38      187.79     27.02 o 
  -7  17   2        2.31       10.02     21.53 o 
  -6  17   2      417.95      418.43     46.40 o 
  -5  17   2      740.06      704.27     37.21 o 
  -4  17   2       47.45       62.47     20.32 o 
  -3  17   2     1552.16     1509.18     48.60 o 
  -2  17   2     1904.07     1793.60     53.33 o 
  -1  17   2      766.85      819.02     43.24 o 
   0  17   2     1954.14     1920.72     54.55 o 
   1  17   2      297.67      285.25     58.87 o 
   2  17   2      657.94      658.24     40.18 o 
   3  17   2       78.99       56.34     23.01 o 
   4  17   2      176.84      210.53     28.26 o 
   5  17   2      567.02      626.55     65.50 o 
   6  17   2      369.27      426.19     38.68 o 
   7  17   2        6.55       55.17     27.19 o 
   8  17   2      162.70      158.93     32.61 o 
   9  17   2      271.97      277.89     38.57 o 
  10  17   2      858.54      811.81     55.73 o 
 -10  18   2      100.61       94.48     31.58 o 
  -9  18   2       24.94       24.18     28.01 o 
  -8  18   2        1.49      -21.99     21.99 o 
  -7  18   2        6.71      -16.18     21.77 o 
  -6  18   2      238.06      263.87     28.00 o 
  -5  18   2      654.55      617.57     42.18 o 
  -4  18   2      139.02      177.11     24.75 o 
  -3  18   2       75.67      111.85     27.57 o 
  -2  18   2      503.10      540.41     32.75 o 
  -1  18   2      182.05      243.44     24.56 o 
   0  18   2      251.24      223.47     24.94 o 
   1  18   2       55.76       40.13     20.81 o 
   2  18   2      139.13       96.88     24.54 o 
   3  18   2        4.27      -21.18     21.18 o 
   4  18   2      157.43      192.09     29.73 o 
   5  18   2       38.75       29.77     24.40 o 
   6  18   2        9.26      -24.78     25.04 o 
   7  18   2       54.76       65.50     34.01 o 
   8  18   2       34.50       34.82     30.76 o 
   9  18   2      333.69      316.61     39.86 o 
  -9  19   2        0.34       36.45     31.19 o 
  -8  19   2      207.83      305.85     47.53 o 
  -7  19   2      258.49      277.22     56.77 o 
  -6  19   2      424.90      516.29     35.73 o 
  -5  19   2      137.73      182.77     29.57 o 
  -4  19   2      529.99      482.04     33.45 o 
  -3  19   2        4.95       11.67     20.75 o 
  -2  19   2     1598.15     1729.36     55.16 o 
  -1  19   2     3073.09     3251.10     82.59 o 
   0  19   2       90.19      182.43     34.09 o 
   1  19   2      341.27      438.85     33.05 o 
   2  19   2       56.83       53.74     25.76 o 
   3  19   2       81.39      110.03     26.77 o 
   4  19   2        1.39        3.82     29.23 o 
   5  19   2       37.48      -22.64     24.14 o 
   6  19   2        4.91       25.86     28.21 o 
   7  19   2       49.77       78.44     33.21 o 
   8  19   2       47.06        4.73     31.01 o 
  -8  20   2       16.35       43.76     29.14 o 
  -7  20   2       96.12       75.40     29.23 o 
  -6  20   2       18.30       17.64     23.56 o 
  -5  20   2       61.75       57.62     24.56 o 
  -4  20   2       14.00       28.35     23.70 o 
  -3  20   2       60.89       12.15     25.58 o 
  -2  20   2      294.23      281.58     28.65 o 
  -1  20   2        0.12       20.53     23.89 o 
   0  20   2       83.96       71.81     25.05 o 
   1  20   2       16.90       45.82     22.21 o 
   2  20   2      192.62      202.91     31.46 o 
   3  20   2       56.24       40.50     26.39 o 
   4  20   2      104.52      142.24     31.73 o 
   5  20   2       44.38       52.27     27.33 o 
   6  20   2       19.48       32.90     28.15 o 
   7  20   2       11.49      -20.60     38.09 o 
  -7  21   2      146.36      105.50     31.10 o 
  -6  21   2      130.57      165.04     32.67 o 
  -5  21   2        1.87      -23.93     29.28 o 
  -4  21   2       32.50       17.59     22.60 o 
  -3  21   2       69.00       58.45     24.62 o 
  -2  21   2     1340.11     1458.92     58.21 o 
  -1  21   2     1622.17     1616.29     67.28 o 
   0  21   2      849.42      886.54     46.36 o 
   1  21   2      194.52      212.34     28.93 o 
   2  21   2      271.73      213.58     29.26 o 
   3  21   2        1.09        8.34     26.99 o 
   4  21   2      286.17      380.05     38.67 o 
   5  21   2       34.55       28.73     31.80 o 
   6  21   2        3.41      -13.87     28.73 o 
  -6  22   2      238.88      274.41     46.24 o 
  -5  22   2      138.03      148.98     40.81 o 
  -4  22   2       36.71       51.19     27.17 o 
  -3  22   2      981.11     1023.53     50.46 o 
  -2  22   2       48.99       47.49     23.67 o 
  -1  22   2      153.84      126.02     26.46 o 
   0  22   2       95.62       50.57     26.71 o 
   1  22   2      518.16      497.32     43.17 o 
   2  22   2        0.08        0.13     27.04 o 
   3  22   2       77.34       92.33     45.71 o 
   4  22   2        2.87       37.64     30.31 o 
   5  22   2        6.54       -2.90     29.96 o 
  -5  23   2       64.00       38.42     53.29 o 
  -4  23   2        2.61      -31.55     34.46 o 
  -3  23   2      257.87      179.26     42.07 o 
  -2  23   2      298.81      305.55     45.79 o 
  -1  23   2        8.74        9.70     29.77 o 
   0  23   2       15.80       20.97     30.11 o 
   1  23   2      201.09      193.08     39.65 o 
   2  23   2        6.80      -21.50     28.90 o 
   3  23   2       92.19      109.16     35.81 o 
   4  23   2       32.84       54.30     35.16 o 
  -2  24   2      317.14      359.97     63.62 o 
  -1  24   2      234.87      279.45     48.53 o 
   0  24   2      204.96      221.80     46.19 o 
   1  24   2       79.58      -15.00     32.86 o 
 -15   1   3        0.58        3.19     46.03 o 
 -14   1   3        4.49        5.12     25.86 o 
 -13   1   3      427.67      479.21     40.16 o 
 -12   1   3      176.57      174.92     41.25 o 
 -11   1   3        5.59       -4.12     20.20 o 
 -10   1   3     1819.03     1789.13     58.74 o 
  -9   1   3      906.78      804.86     37.75 o 
  -8   1   3       56.96       40.95     15.71 o 
  -7   1   3        4.84       16.98     13.06 o 
  -6   1   3        1.79        4.57     10.40 o 
  -5   1   3      986.41      905.74     29.81 o 
  -4   1   3     8327.48     8008.09    126.81 o 
  -3   1   3    15071.42    14909.02    216.14 o 
  -2   1   3     4034.17     4126.54     70.52 o 
  -1   1   3       12.26       16.23      5.72 o 
   0   1   3     1437.07     1360.67     29.31 o 
   1   1   3      118.99      149.92      6.65 o 
   2   1   3    20095.98    19823.30    260.74 o 
   3   1   3     1704.77     1838.85     33.92 o 
   4   1   3      126.98      171.11     11.25 o 
   5   1   3     1061.13     1026.72     30.91 o 
   6   1   3    10446.62    10657.85    229.62 o 
   7   1   3       47.78       34.87     16.43 o 
   8   1   3        2.32       27.15     18.21 o 
   9   1   3       97.60       27.64     21.17 o 
  10   1   3       20.97       17.06     22.10 o 
  11   1   3        2.66       27.79     23.40 o 
  12   1   3      617.61      660.87     47.80 o 
  13   1   3       13.21       22.34     30.03 o 
 -15   2   3      264.11      269.04     58.69 o 
 -14   2   3      115.32      126.11     31.77 o 
 -13   2   3       27.10       51.40     24.16 o 
 -12   2   3      191.58      122.87     27.62 o 
 -11   2   3      965.38      930.25     46.61 o 
 -10   2   3      164.29      186.19     24.44 o 
  -9   2   3      450.22      476.49     29.97 o 
  -8   2   3      762.39      756.65     35.01 o 
  -7   2   3      274.03      293.58     21.33 o 
  -6   2   3     5152.20     5124.65     91.79 o 
  -5   2   3     4257.42     4184.11     82.19 o 
  -4   2   3      645.95      605.59     17.88 o 
  -3   2   3     2753.82     2733.01     42.66 o 
  -2   2   3    15857.03    14914.30    226.69 o 
  -1   2   3     1829.72     1742.90     38.53 o 
   0   2   3     7147.01     7135.80    128.52 o 
   1   2   3     5742.50     5542.05     80.13 o 
   2   2   3      320.63      373.97     12.62 o 
   3   2   3     2713.96     2765.31     47.33 o 
   4   2   3     7035.23     7396.58    116.02 o 
   5   2   3     1639.11     1718.78     38.64 o 
   6   2   3      676.91      677.02     33.79 o 
   7   2   3       24.33       -3.32     20.59 o 
   8   2   3      162.69      161.99     19.09 o 
   9   2   3        1.89      -18.60     18.60 o 
  10   2   3      173.36      148.98     27.08 o 
  11   2   3       52.09       36.41     27.50 o 
  12   2   3       37.33       16.28     27.76 o 
  13   2   3       76.24       73.89     56.06 o 
 -15   3   3      120.30      176.20     52.40 o 
 -14   3   3      339.75      409.81     40.66 o 
 -13   3   3      173.47      200.17     32.02 o 
 -12   3   3     1193.01     1253.83     56.49 o 
 -11   3   3     2338.74     2175.25     68.99 o 
 -10   3   3     1295.84     1330.97     50.22 o 
  -9   3   3      324.38      279.83     25.61 o 
  -8   3   3      299.41      333.30     17.53 o 
  -7   3   3      157.36      162.14     12.49 o 
  -6   3   3      351.21      367.03     18.88 o 
  -5   3   3     1570.46     1722.47     45.60 o 
  -4   3   3     1824.18     1861.39     34.10 o 
  -3   3   3      923.51      905.07     18.60 o 
  -2   3   3     7019.64     6442.81     93.16 o 
  -1   3   3     3436.15     3238.67     50.91 o 
   0   3   3      476.74      527.24     13.41 o 
   1   3   3     1032.93     1121.78     22.27 o 
   2   3   3     2540.78     2540.69     43.42 o 
   3   3   3     4043.25     4181.38     74.92 o 
   4   3   3       93.51       73.72     11.02 o 
   5   3   3      821.08      864.77     29.82 o 
   6   3   3      435.23      472.73     24.50 o 
   7   3   3        3.79       -7.50     12.76 o 
   8   3   3       38.83       42.00     18.44 o 
   9   3   3      874.45      806.81     42.95 o 
  10   3   3       12.87       -0.14     22.92 o 
  11   3   3       31.01       19.55     24.12 o 
  12   3   3       71.18       76.41     30.39 o 
  13   3   3        0.04      -23.66     29.58 o 
 -15   4   3      338.02      288.06     59.56 o 
 -14   4   3      201.32      124.98     62.20 o 
 -13   4   3      250.95      305.00     35.18 o 
 -12   4   3       38.94       43.94     24.42 o 
 -11   4   3        4.40       -0.25     20.21 o 
 -10   4   3      110.29      122.24     22.00 o 
  -9   4   3      876.04      786.30     52.35 o 
  -8   4   3     3538.04     3664.51     91.33 o 
  -7   4   3      419.64      414.01     25.42 o 
  -6   4   3     2415.08     2342.68     52.75 o 
  -5   4   3      534.54      612.92     22.11 o 
  -4   4   3     3321.34     3462.24     53.92 o 
  -3   4   3     7324.09     7241.50    105.85 o 
  -2   4   3        2.72       12.32      5.86 o 
  -1   4   3     3899.58     3903.22     55.17 o 
   0   4   3     4238.25     4148.39     67.03 o 
   1   4   3     8555.86     8472.91    198.83 o 
   2   4   3     2054.07     1894.21     41.56 o 
   3   4   3        0.14        6.14      8.51 o 
   4   4   3      576.98      578.72     21.48 o 
   5   4   3      244.45      248.45     20.07 o 
   6   4   3      444.05      410.06     28.11 o 
   7   4   3     1635.32     1699.36     42.59 o 
   8   4   3     1453.01     1427.70     50.98 o 
   9   4   3       82.72       85.71     25.02 o 
  10   4   3     1734.20     1585.13     58.85 o 
  11   4   3       38.06       48.76     25.99 o 
  12   4   3      131.44      161.40     33.30 o 
  13   4   3       67.64      146.79     34.97 o 
 -15   5   3        8.18       79.78     41.74 o 
 -14   5   3      169.52      144.13     36.63 o 
 -13   5   3     1590.89     1554.96     64.58 o 
 -12   5   3       51.80       68.82     37.57 o 
 -11   5   3      889.00      846.52     44.76 o 
 -10   5   3       51.33       50.09     19.63 o 
  -9   5   3      151.97      186.11     36.93 o 
  -8   5   3      113.31      145.69     19.24 o 
  -7   5   3     1631.31     1650.56     49.59 o 
  -6   5   3       49.57       56.79     13.99 o 
  -5   5   3      505.93      635.73     20.93 o 
  -4   5   3      902.70     1044.34     30.16 o 
  -3   5   3      851.54      918.94     20.94 o 
  -2   5   3     3640.96     3701.22     56.92 o 
  -1   5   3     7666.30     7410.39    128.68 o 
   0   5   3     7796.45     7395.57    116.44 o 
   1   5   3      301.27      304.33     15.66 o 
   2   5   3       51.97       79.65     10.60 o 
   3   5   3    14475.40    14965.44    246.17 o 
   4   5   3      515.81      474.88     19.36 o 
   5   5   3      112.67      111.27     12.86 o 
   6   5   3       47.59       81.60     12.83 o 
   7   5   3      545.13      521.71     34.40 o 
   8   5   3      113.23       69.44     18.25 o 
   9   5   3        6.19       -6.84     22.10 o 
  10   5   3      207.58      171.93     28.75 o 
  11   5   3        0.84      -16.84     24.34 o 
  12   5   3      337.92      346.17     38.51 o 
  13   5   3      345.58      325.17     40.92 o 
 -14   6   3       43.02        8.63     32.11 o 
 -13   6   3      249.09      242.90     43.63 o 
 -12   6   3       51.11       19.71     27.15 o 
 -11   6   3      914.78      843.50     44.89 o 
 -10   6   3      344.54      278.45     27.17 o 
  -9   6   3     4087.29     4073.72    103.35 o 
  -8   6   3     1718.02     1754.63     54.09 o 
  -7   6   3      145.33      158.84     18.23 o 
  -6   6   3      979.33     1185.11     30.83 o 
  -5   6   3     1162.64     1265.26     30.41 o 
  -4   6   3       32.82       48.28     10.03 o 
  -3   6   3     2264.75     2465.27     47.02 o 
  -2   6   3      193.58      141.88      9.57 o 
  -1   6   3     4193.53     3940.10     65.58 o 
   0   6   3     2498.67     2485.95     44.40 o 
   1   6   3        2.37       20.15      9.20 o 
   2   6   3      264.05      201.83     14.18 o 
   3   6   3     5008.12     4927.42     81.87 o 
   4   6   3      648.59      710.13     25.26 o 
   5   6   3       10.03       13.26     10.44 o 
   6   6   3      610.96      664.77     25.64 o 
   7   6   3      849.59      889.27     36.08 o 
   8   6   3      521.92      504.22     30.30 o 
   9   6   3      393.12      436.13     30.67 o 
  10   6   3        2.11      -22.06     22.06 o 
  11   6   3       81.77       62.64     27.86 o 
  12   6   3      233.40      248.63     47.55 o 
  13   6   3      448.58      513.47     49.39 o 
 -14   7   3       55.68       -4.91     33.18 o 
 -13   7   3       14.06       40.33     27.80 o 
 -12   7   3      212.84      206.86     29.61 o 
 -11   7   3      116.71      129.30     25.40 o 
 -10   7   3       55.85       35.81     19.88 o 
  -9   7   3      314.36      329.39     28.18 o 
  -8   7   3      282.90      305.81     25.20 o 
  -7   7   3      474.17      460.06     27.92 o 
  -6   7   3     3901.37     3976.65     74.95 o 
  -5   7   3        8.47        4.94      9.91 o 
  -4   7   3     2331.77     2477.72     48.91 o 
  -3   7   3     3054.01     3294.80     61.03 o 
  -2   7   3      453.35      472.37     17.13 o 
  -1   7   3      432.29      378.93     16.21 o 
   0   7   3      884.36      930.29     24.76 o 
   1   7   3       45.22       60.32     13.32 o 
   2   7   3     1697.27     1716.82     37.74 o 
   3   7   3     4285.13     4732.46     87.15 o 
   4   7   3      375.66      415.24     17.50 o 
   5   7   3      554.44      535.11     20.88 o 
   6   7   3       70.37       57.02     16.88 o 
   7   7   3      127.34      161.22     20.08 o 
   8   7   3      210.97      195.88     23.07 o 
   9   7   3     1109.49     1141.60     46.86 o 
  10   7   3     1865.08     1832.06     66.15 o 
  11   7   3      103.66      124.21     28.23 o 
  12   7   3      139.59      129.30     44.73 o 
  13   7   3        7.36       31.20     31.07 o 
 -14   8   3       93.22       79.22     39.41 o 
 -13   8   3       25.15       43.01     32.89 o 
 -12   8   3       93.75      121.01     28.20 o 
 -11   8   3       10.98       -7.50     20.62 o 
 -10   8   3      350.08      342.53     49.92 o 
  -9   8   3      215.11      228.01     32.56 o 
  -8   8   3      347.38      327.76     23.52 o 
  -7   8   3      444.53      513.23     25.78 o 
  -6   8   3      276.97      298.25     17.67 o 
  -5   8   3      160.89      186.33     15.74 o 
  -4   8   3     3317.68     3519.39     66.34 o 
  -3   8   3     2211.58     2139.74     43.69 o 
  -2   8   3     1577.85     1445.31     40.01 o 
  -1   8   3     4605.25     4569.28     83.34 o 
   0   8   3      171.62      184.44     13.78 o 
   1   8   3      235.38      319.30     20.85 o 
   2   8   3     1004.98     1126.11     29.36 o 
   3   8   3       56.71       58.40     11.91 o 
   4   8   3     1216.21     1174.01     28.60 o 
   5   8   3      107.64       87.66     21.01 o 
   6   8   3       79.25       89.72     13.13 o 
   7   8   3      167.05      168.26     17.83 o 
   8   8   3     3224.28     3215.73     70.90 o 
   9   8   3      199.97      196.36     29.06 o 
  10   8   3      305.77      319.90     41.41 o 
  11   8   3      145.52      159.20     30.56 o 
  12   8   3      117.83      167.69     33.16 o 
  13   8   3       52.70       85.07     35.87 o 
 -14   9   3      111.35       72.64     36.87 o 
 -13   9   3      578.85      495.50     50.54 o 
 -12   9   3      291.26      315.34     36.20 o 
 -11   9   3      326.74      326.39     33.30 o 
 -10   9   3      276.29      264.48     29.70 o 
  -9   9   3       10.72       14.94     17.32 o 
  -8   9   3      148.38      162.95     36.19 o 
  -7   9   3       28.30       38.69     14.92 o 
  -6   9   3        0.70       -6.31     11.34 o 
  -5   9   3       39.72       67.25      9.51 o 
  -4   9   3     1516.72     1560.26     36.59 o 
  -3   9   3        6.39       -1.81      9.80 o 
  -2   9   3       92.20      102.01     13.18 o 
  -1   9   3        1.22        5.18     10.65 o 
   0   9   3      692.66      567.46     20.81 o 
   1   9   3       17.12        3.64     10.16 o 
   2   9   3      379.89      386.17     18.70 o 
   3   9   3      303.88      424.69     20.10 o 
   4   9   3       10.92      -10.98     10.98 o 
   5   9   3     6336.81     6572.84    110.55 o 
   6   9   3      207.29      234.68     16.60 o 
   7   9   3     4531.11     4558.21     91.25 o 
   8   9   3     1919.64     1831.36     48.81 o 
   9   9   3      116.96      149.73     27.97 o 
  10   9   3        1.84      -24.73     24.73 o 
  11   9   3      133.76      176.16     34.00 o 
  12   9   3       38.14      -31.61     43.63 o 
 -14  10   3       64.11       10.95     35.40 o 
 -13  10   3        8.52      -31.34     31.34 o 
 -12  10   3        3.81      -11.45     25.09 o 
 -11  10   3       59.96        7.27     25.48 o 
 -10  10   3       38.21       29.90     26.37 o 
  -9  10   3      301.07      319.13     26.10 o 
  -8  10   3       11.80       24.42     16.72 o 
  -7  10   3      302.30      283.51     24.70 o 
  -6  10   3      845.81      920.45     33.42 o 
  -5  10   3      340.15      366.50     19.63 o 
  -4  10   3      106.84      115.35     12.97 o 
  -3  10   3     1731.73     1793.78     44.35 o 
  -2  10   3        7.72       -5.94     14.02 o 
  -1  10   3      897.45      845.69     28.51 o 
   0  10   3      437.35      552.38     24.02 o 
   1  10   3     1893.68     2140.89     46.70 o 
   2  10   3     2462.63     2548.80     53.86 o 
   3  10   3      631.84      600.41     24.09 o 
   4  10   3       50.32       46.07     13.21 o 
   5  10   3       98.60       85.76     15.02 o 
   6  10   3        0.14        6.53     11.76 o 
   7  10   3     1258.16     1294.60     39.61 o 
   8  10   3      144.18      109.78     20.35 o 
   9  10   3      449.78      463.15     37.11 o 
  10  10   3      111.69      147.13     33.66 o 
  11  10   3       37.40       -7.55     26.75 o 
  12  10   3      132.45      165.78     36.63 o 
 -13  11   3       69.55       80.85     34.74 o 
 -12  11   3      791.54      825.43     59.72 o 
 -11  11   3       28.20       27.12     24.25 o 
 -10  11   3        4.03      -17.01     17.01 o 
  -9  11   3       35.50       26.46     17.98 o 
  -8  11   3       13.37        4.18     16.61 o 
  -7  11   3      296.55      272.19     22.47 o 
  -6  11   3        5.46       10.85     14.45 o 
  -5  11   3       22.94       21.75     12.11 o 
  -4  11   3     2589.27     2494.47     52.94 o 
  -3  11   3      485.25      488.08     23.53 o 
  -2  11   3     3024.36     3160.93     69.23 o 
  -1  11   3      740.31      670.98     34.75 o 
   0  11   3     1693.84     1694.12     43.34 o 
   1  11   3     1195.90     1147.55     32.22 o 
   2  11   3     1258.91     1464.37     37.35 o 
   3  11   3       96.84       87.05     14.56 o 
   4  11   3      340.35      357.47     21.35 o 
   5  11   3     2991.01     2989.19     64.85 o 
   6  11   3     2086.43     2021.46     50.63 o 
   7  11   3      166.10      227.06     20.61 o 
   8  11   3      920.56      903.17     49.52 o 
   9  11   3        0.04       25.41     25.32 o 
  10  11   3      571.11      599.29     55.67 o 
  11  11   3      334.53      334.39     43.37 o 
  12  11   3       13.38      -28.72     28.72 o 
 -13  12   3      278.82      406.67     49.71 o 
 -12  12   3      103.67      113.42     39.04 o 
 -11  12   3      203.96      195.28     33.05 o 
 -10  12   3      207.80      273.14     28.21 o 
  -9  12   3      122.41      121.84     21.76 o 
  -8  12   3      339.56      283.96     33.49 o 
  -7  12   3        9.35      -15.27     15.27 o 
  -6  12   3      220.56      218.11     22.90 o 
  -5  12   3      883.75      816.69     30.27 o 
  -4  12   3       67.76       78.93     15.87 o 
  -3  12   3      534.08      498.18     24.76 o 
  -2  12   3      670.04      667.25     27.66 o 
  -1  12   3     3098.98     3159.26     70.51 o 
   0  12   3       24.53       24.91     13.34 o 
   1  12   3       19.11       43.06     14.09 o 
   2  12   3      137.73      193.20     24.51 o 
   3  12   3      348.02      402.87     22.31 o 
   4  12   3       13.61        3.62     13.12 o 
   5  12   3       98.32       93.42     16.31 o 
   6  12   3      200.59      205.80     19.91 o 
   7  12   3      207.94      199.05     25.00 o 
   8  12   3      101.73       88.78     35.94 o 
   9  12   3      264.68      315.01     37.05 o 
  10  12   3      373.47      389.38     40.67 o 
  11  12   3      155.52      125.08     36.98 o 
 -13  13   3       23.43      -21.42     33.63 o 
 -12  13   3      406.30      403.38     48.78 o 
 -11  13   3     2057.28     2313.55    103.72 o 
 -10  13   3      213.37      178.54     25.47 o 
  -9  13   3     1180.43     1245.54     48.03 o 
  -8  13   3      208.22      279.94     25.30 o 
  -7  13   3     1356.31     1316.02     43.70 o 
  -6  13   3        0.55       -9.74     15.84 o 
  -5  13   3      379.21      369.16     22.41 o 
  -4  13   3       22.44       25.00     14.87 o 
  -3  13   3        6.11       24.58     13.98 o 
  -2  13   3       55.53       67.20     21.16 o 
  -1  13   3     1310.25     1263.13     43.25 o 
   0  13   3     1252.77     1261.88     42.99 o 
   1  13   3      211.60      190.48     19.03 o 
   2  13   3      157.25      141.60     17.48 o 
   3  13   3       23.60       38.14     22.81 o 
   4  13   3     2542.83     2408.40     56.14 o 
   5  13   3     4151.00     4061.37     84.13 o 
   6  13   3      190.93      257.21     25.27 o 
   7  13   3     2341.71     2472.04     93.76 o 
   8  13   3      290.03      277.07     33.07 o 
   9  13   3      229.87      194.09     39.91 o 
  10  13   3       26.81       22.62     53.07 o 
  11  13   3       47.00       44.64     30.46 o 
 -12  14   3       10.33       32.46     45.09 o 
 -11  14   3      227.75      223.63     32.63 o 
 -10  14   3     1105.56     1267.71     61.31 o 
  -9  14   3       33.88       30.04     21.63 o 
  -8  14   3       40.42       63.37     20.42 o 
  -7  14   3     1563.19     1590.08     60.93 o 
  -6  14   3      178.65      213.39     23.07 o 
  -5  14   3       53.25      100.38     18.79 o 
  -4  14   3      318.55      340.54     23.86 o 
  -3  14   3     1473.44     1365.65     42.02 o 
  -2  14   3      820.40      823.71     34.17 o 
  -1  14   3      386.22      364.68     26.33 o 
   0  14   3      258.63      297.12     25.12 o 
   1  14   3      969.61      869.54     35.11 o 
   2  14   3      311.80      254.61     21.39 o 
   3  14   3        0.43      -14.93     14.93 o 
   4  14   3       41.29       40.22     17.71 o 
   5  14   3       16.14      -12.10     24.90 o 
   6  14   3      391.45      443.35     35.24 o 
   7  14   3       12.87       29.70     24.46 o 
   8  14   3     1051.49     1027.86     54.13 o 
   9  14   3      203.59      275.46     45.72 o 
  10  14   3      105.65      115.64     33.97 o 
  11  14   3      137.33      167.15     37.16 o 
 -12  15   3       17.36      -32.20     32.20 o 
 -11  15   3      310.64      349.65     50.78 o 
 -10  15   3       13.05       11.59     24.80 o 
  -9  15   3       66.22       57.75     22.04 o 
  -8  15   3        1.83      -17.29     19.50 o 
  -7  15   3       13.32       -7.80     24.19 o 
  -6  15   3       76.68       52.98     19.30 o 
  -5  15   3      388.10      397.05     27.73 o 
  -4  15   3      131.82      130.29     19.56 o 
  -3  15   3     1063.10     1002.54     38.73 o 
  -2  15   3        0.07      -14.21     16.08 o 
  -1  15   3      349.90      337.88     32.56 o 
   0  15   3      200.69      237.14     23.74 o 
   1  15   3     3242.69     3063.00     72.63 o 
   2  15   3      443.95      428.64     30.31 o 
   3  15   3        6.98      -13.91     15.71 o 
   4  15   3      574.33      511.52     35.39 o 
   5  15   3      248.67      289.36     49.03 o 
   6  15   3      267.27      222.17     29.81 o 
   7  15   3      799.77      816.78     49.35 o 
   8  15   3        0.92      -25.10     25.10 o 
   9  15   3      147.11      132.94     33.09 o 
  10  15   3       83.84       81.77     32.56 o 
 -11  16   3       35.52        0.84     27.45 o 
 -10  16   3       70.59      100.33     29.06 o 
  -9  16   3      203.44      233.27     57.83 o 
  -8  16   3        3.89        0.90     20.07 o 
  -7  16   3     1335.80     1344.84     50.05 o 
  -6  16   3      953.72      892.37     40.91 o 
  -5  16   3     1318.20     1231.56     45.50 o 
  -4  16   3      178.70      159.36     21.18 o 
  -3  16   3     4495.20     4492.47    102.65 o 
  -2  16   3      516.18      540.24     35.23 o 
  -1  16   3       85.28       67.71     17.95 o 
   0  16   3      106.64      174.23     20.97 o 
   1  16   3        0.20       28.04     17.18 o 
   2  16   3      110.54       57.48     22.32 o 
   3  16   3       43.22       43.92     21.42 o 
   4  16   3      274.97      257.91     28.62 o 
   5  16   3      258.85      301.26     32.54 o 
   6  16   3       11.30       31.71     24.81 o 
   7  16   3       46.26       52.52     28.90 o 
   8  16   3       33.22       32.25     28.02 o 
   9  16   3      306.85      328.41     44.47 o 
  10  16   3        4.00       25.72     29.37 o 
 -11  17   3       21.32       45.84     29.83 o 
 -10  17   3        1.79      -14.69     28.38 o 
  -9  17   3        0.27        2.36     26.28 o 
  -8  17   3        5.17       16.62     25.38 o 
  -7  17   3       30.38       24.74     20.85 o 
  -6  17   3       12.63       27.82     35.92 o 
  -5  17   3       29.22       41.43     20.23 o 
  -4  17   3      368.96      356.57     36.38 o 
  -3  17   3       15.65        5.35     17.79 o 
  -2  17   3      854.57      842.27     38.50 o 
  -1  17   3      851.05      937.97     40.36 o 
   0  17   3      610.13      655.36     37.36 o 
   1  17   3       78.28       95.95     20.55 o 
   2  17   3      385.35      366.22     40.85 o 
   3  17   3       25.21       17.10     23.12 o 
   4  17   3       39.73       41.75     31.44 o 
   5  17   3        7.86       20.28     36.01 o 
   6  17   3      431.50      529.62     48.51 o 
   7  17   3       52.12       59.53     33.79 o 
   8  17   3      120.82      120.79     32.86 o 
   9  17   3      112.39       84.25     30.75 o 
 -10  18   3      231.95      265.20     35.38 o 
  -9  18   3      357.96      361.65     48.79 o 
  -8  18   3      907.32      933.55     52.44 o 
  -7  18   3     2327.34     2304.86     68.61 o 
  -6  18   3      378.80      386.68     30.95 o 
  -5  18   3      306.87      342.38     29.03 o 
  -4  18   3        6.61        6.49     18.26 o 
  -3  18   3       48.55       45.82     20.62 o 
  -2  18   3       33.15       74.08     20.66 o 
  -1  18   3        7.27       18.19     19.16 o 
   0  18   3      461.08      379.39     29.61 o 
   1  18   3      119.06      130.86     21.97 o 
   2  18   3        4.17        6.82     22.24 o 
   3  18   3      711.87      789.24     66.16 o 
   4  18   3      107.14       79.96     28.72 o 
   5  18   3      461.72      540.73     41.95 o 
   6  18   3       17.45       17.80     27.73 o 
   7  18   3      393.51      475.89     44.08 o 
   8  18   3      268.74      278.29     38.67 o 
  -9  19   3        9.75       10.60     28.44 o 
  -8  19   3        0.04       31.92     26.58 o 
  -7  19   3       12.79      -14.60     35.55 o 
  -6  19   3        4.02       37.21     26.59 o 
  -5  19   3       11.42       15.72     22.43 o 
  -4  19   3      114.46      128.63     24.77 o 
  -3  19   3       17.77       28.70     26.19 o 
  -2  19   3       42.23       91.02     21.68 o 
  -1  19   3      961.46     1040.24     50.89 o 
   0  19   3       38.30       91.85     25.85 o 
   1  19   3      419.13      418.51     31.46 o 
   2  19   3      560.00      536.89     41.47 o 
   3  19   3        5.61       -2.90     26.72 o 
   4  19   3       19.94       46.24     26.39 o 
   5  19   3        2.71       -5.85     26.62 o 
   6  19   3       46.12       35.89     30.57 o 
   7  19   3      154.31      146.00     35.08 o 
   8  19   3       26.97       45.62     35.58 o 
  -8  20   3        6.03      -15.58     28.98 o 
  -7  20   3      128.31       73.22     30.47 o 
  -6  20   3       49.38      102.58     29.38 o 
  -5  20   3      887.78      953.38     59.84 o 
  -4  20   3      653.20      692.68     40.58 o 
  -3  20   3      632.95      588.30     50.70 o 
  -2  20   3      880.93      907.98     43.88 o 
  -1  20   3       47.21       68.11     36.07 o 
   0  20   3      603.92      576.70     41.33 o 
   1  20   3       31.98       23.81     23.76 o 
   2  20   3        3.26       13.33     21.86 o 
   3  20   3      240.61      197.36     32.82 o 
   4  20   3      206.49      237.95     34.22 o 
   5  20   3      127.69      115.64     33.08 o 
   6  20   3        2.03       -5.99     27.28 o 
   7  20   3       29.38       97.78     43.41 o 
  -7  21   3       41.53       36.18     27.56 o 
  -6  21   3      155.89      173.46     39.98 o 
  -5  21   3        0.02       -6.43     26.11 o 
  -4  21   3       16.50      -11.88     25.90 o 
  -3  21   3       48.14       57.72     26.43 o 
  -2  21   3      217.04      247.38     29.67 o 
  -1  21   3       23.17       32.36     23.67 o 
   0  21   3       91.71       78.69     24.09 o 
   1  21   3       61.07       75.50     24.32 o 
   2  21   3       30.55       21.20     23.46 o 
   3  21   3       18.91       32.76     29.30 o 
   4  21   3        2.00       31.22     52.08 o 
   5  21   3      550.59      558.48     53.84 o 
   6  21   3        0.60       -1.45     34.59 o 
  -6  22   3        0.26      -25.32     25.32 o 
  -5  22   3       23.18       46.67     40.11 o 
  -4  22   3      123.63      103.94     30.43 o 
  -3  22   3      238.02      261.97     34.03 o 
  -2  22   3      176.79      198.80     33.33 o 
  -1  22   3       62.71       33.92     33.01 o 
   0  22   3        1.99       37.43     34.05 o 
   1  22   3      395.95      509.25     44.52 o 
   2  22   3      200.82      245.91     62.13 o 
   3  22   3       49.78       12.01     30.00 o 
   4  22   3       19.93      -15.44     35.89 o 
   5  22   3       17.76      -19.59     33.42 o 
  -5  23   3      237.78      308.56     42.33 o 
  -4  23   3      223.26      213.45     36.92 o 
  -3  23   3       80.46      110.19     47.27 o 
  -2  23   3      242.33      277.48     58.28 o 
  -1  23   3       16.67      -25.40     25.40 o 
   0  23   3       60.05       51.52     30.14 o 
   1  23   3      478.65      523.90     50.90 o 
   2  23   3        2.36       -1.93     30.56 o 
   3  23   3        2.19       12.49     35.82 o 
  -1  24   3       47.98       78.49     39.70 o 
   0  24   3       18.96       27.97     47.64 o 
 -15   0   4        0.00       74.89     65.86 o 
 -14   0   4        0.67      -52.78     52.78 o 
 -13   0   4        6.81      -50.98     50.98 o 
 -12   0   4     4014.95     4191.15    156.92 o 
 -11   0   4      721.44      673.53     86.62 o 
 -10   0   4       30.85       36.68     28.34 o 
  -9   0   4        0.09      -20.56     20.56 o 
  -8   0   4     7046.00     7153.15    224.72 o 
  -7   0   4      190.36      187.33     24.36 o 
  -6   0   4      469.37      406.56     40.15 o 
  -5   0   4     1063.22      909.83     28.42 o 
  -4   0   4    16158.42    16286.33    335.49 o 
  -3   0   4     3763.59     4049.35    101.10 o 
  -2   0   4     2414.10     2130.46     93.61 o 
  -1   0   4     5228.33     5124.77    146.89 o 
   0   0   4     2539.03     2517.25    161.28 o 
   1   0   4       15.06        8.70      7.53 o 
   2   0   4      961.73      988.12     23.90 o 
   3   0   4     1234.92     1259.88     33.94 o 
   4   0   4     2787.22     2599.50     71.52 o 
   5   0   4     8411.84     8960.43    233.43 o 
   6   0   4     4260.37     3999.04    108.17 o 
   7   0   4      118.22      160.62     22.65 o 
   8   0   4     5322.61     5235.73    503.68 o 
   9   0   4     4361.75     4070.93    151.67 o 
  10   0   4      127.83      154.94     40.46 o 
  11   0   4       56.13       61.25     41.62 o 
  12   0   4      140.96      181.24     46.72 o 
  13   0   4      385.29      338.43     58.30 o 
 -15   1   4       22.41      -14.86     45.10 o 
 -14   1   4        5.04       43.31     41.61 o 
 -13   1   4      782.97      772.77     47.94 o 
 -12   1   4      137.79      124.71     27.73 o 
 -11   1   4      499.44      515.63     35.11 o 
 -10   1   4      220.58      201.68     23.58 o 
  -9   1   4     1310.84     1413.63     46.66 o 
  -8   1   4      138.56      125.35     27.20 o 
  -7   1   4       19.18       -1.64     12.20 o 
  -6   1   4      545.93      540.62     24.56 o 
  -5   1   4       30.29       27.67      7.32 o 
  -4   1   4     1344.81     1272.09     28.92 o 
  -3   1   4     1286.47     1289.41     26.83 o 
  -2   1   4      532.72      513.33     11.92 o 
  -1   1   4     1296.28     1187.72     30.98 o 
   0   1   4      347.71      354.62     10.42 o 
   1   1   4      650.64      634.98     13.72 o 
   2   1   4       23.30       16.17      5.69 o 
   3   1   4       61.83       71.76      8.51 o 
   4   1   4     1083.30     1236.10     27.28 o 
   5   1   4     2838.55     3011.47     58.90 o 
   6   1   4        1.82        5.14     11.16 o 
   7   1   4       55.32       45.71     17.55 o 
   8   1   4      338.18      357.34     30.29 o 
   9   1   4       74.76       73.44     22.85 o 
  10   1   4      164.11      236.41     35.62 o 
  11   1   4      212.74      235.02     33.52 o 
  12   1   4       28.86        8.58     28.48 o 
  13   1   4       69.91       28.43     32.11 o 
 -15   2   4       79.64       61.73     92.25 o 
 -14   2   4      135.44      118.23     44.35 o 
 -13   2   4      792.56      842.59     48.59 o 
 -12   2   4     3164.18     3112.18     89.36 o 
 -11   2   4     2305.28     2252.88     68.94 o 
 -10   2   4     2023.44     2009.67     62.03 o 
  -9   2   4       24.78       13.37     15.92 o 
  -8   2   4     4328.10     4223.85    100.64 o 
  -7   2   4       53.13       40.99     14.09 o 
  -6   2   4       67.42       46.64     12.97 o 
  -5   2   4      213.92      150.54     10.79 o 
  -4   2   4    21365.83    21997.96    297.39 o 
  -3   2   4     7252.48     7258.03    113.02 o 
  -2   2   4      587.79      596.94     24.14 o 
  -1   2   4     5383.79     5893.39    152.92 o 
   0   2   4     1006.56     1102.45     43.82 o 
   1   2   4       17.16       19.92      5.28 o 
   2   2   4     6083.09     6284.93     90.78 o 
   3   2   4       31.67       12.53      7.64 o 
   4   2   4      801.92      744.07     20.48 o 
   5   2   4      639.11      790.32     33.07 o 
   6   2   4     2452.26     2348.62     46.18 o 
   7   2   4       77.21      115.68     14.65 o 
   8   2   4     3481.20     3368.20     90.72 o 
   9   2   4      145.86      142.38     26.03 o 
  10   2   4       60.97       37.94     23.21 o 
  11   2   4      641.29      631.10     44.40 o 
  12   2   4      799.62      940.05     85.10 o 
  13   2   4       43.89       15.13     32.02 o 
 -15   3   4        6.73       -7.60     44.81 o 
 -14   3   4      372.10      328.79     85.49 o 
 -13   3   4     1545.98     1457.75     71.13 o 
 -12   3   4      131.86      148.59     27.54 o 
 -11   3   4        0.21        7.53     20.17 o 
 -10   3   4      163.86      161.13     22.63 o 
  -9   3   4      980.23     1022.57     40.79 o 
  -8   3   4        0.39       -9.58     14.20 o 
  -7   3   4      882.50      961.94     34.37 o 
  -6   3   4      244.33      276.44     18.80 o 
  -5   3   4      206.11      211.55     10.90 o 
  -4   3   4     7792.51     7832.32    109.43 o 
  -3   3   4      575.29      578.63     15.04 o 
  -2   3   4     7721.24     7716.77    111.86 o 
  -1   3   4      175.06      169.67      8.23 o 
   0   3   4    11704.04    11675.72    206.92 o 
   1   3   4        1.20        8.17      5.80 o 
   2   3   4     1967.12     1864.53     35.52 o 
   3   3   4       90.12      123.50      9.71 o 
   4   3   4     3972.23     4409.42     73.15 o 
   5   3   4      370.39      393.97     17.35 o 
   6   3   4     1459.70     1525.04     34.55 o 
   7   3   4      495.05      513.43     23.38 o 
   8   3   4       80.26       75.54     21.58 o 
   9   3   4       48.87       27.89     20.74 o 
  10   3   4      128.22       96.39     25.97 o 
  11   3   4      269.42      304.53     36.61 o 
  12   3   4       40.15       49.08     46.62 o 
  13   3   4       92.69       72.49     43.72 o 
 -15   4   4       52.61       47.14     42.18 o 
 -14   4   4      250.88      220.16     47.45 o 
 -13   4   4       19.72       10.92     30.20 o 
 -12   4   4      228.84      209.14     28.93 o 
 -11   4   4       27.03       29.50     22.43 o 
 -10   4   4      176.98      246.63     28.29 o 
  -9   4   4      594.02      544.59     32.04 o 
  -8   4   4      963.81      972.38     47.73 o 
  -7   4   4      534.53      543.20     41.54 o 
  -6   4   4     1453.43     1554.17     43.87 o 
  -5   4   4     1082.36     1194.12     27.44 o 
  -4   4   4       40.01       52.44      8.18 o 
  -3   4   4      610.03      522.77     15.13 o 
  -2   4   4       27.26       34.30      5.96 o 
  -1   4   4     2328.65     2147.95     34.37 o 
   0   4   4     6603.37     6489.63    160.59 o 
   1   4   4      935.32      987.39     21.81 o 
   2   4   4     2050.17     2381.37     46.38 o 
   3   4   4       90.89      107.96     10.74 o 
   4   4   4     1533.64     1519.72     34.84 o 
   5   4   4      846.45      837.38     23.64 o 
   6   4   4      435.83      452.52     19.33 o 
   7   4   4        3.43       -6.00     12.23 o 
   8   4   4      539.11      532.97     34.53 o 
   9   4   4      698.09      728.43     43.92 o 
  10   4   4      296.51      273.30     36.79 o 
  11   4   4       91.28       60.68     29.31 o 
  12   4   4      105.27      110.95     31.80 o 
  13   4   4      146.34      119.35     36.13 o 
 -15   5   4      404.20      448.51    123.38 o 
 -14   5   4      145.50      151.38     80.75 o 
 -13   5   4       52.44       41.97     31.36 o 
 -12   5   4      579.71      558.59     40.07 o 
 -11   5   4     2031.61     2025.66     66.21 o 
 -10   5   4      876.09      832.45     41.38 o 
  -9   5   4     1949.13     1860.23     57.39 o 
  -8   5   4      701.84      670.44     36.59 o 
  -7   5   4     1084.74     1136.64     38.43 o 
  -6   5   4     1015.14     1074.25     35.10 o 
  -5   5   4      169.10      180.64     11.36 o 
  -4   5   4     3643.77     3615.41     59.99 o 
  -3   5   4     1056.92      928.43     21.16 o 
  -2   5   4      106.71       98.48      7.86 o 
  -1   5   4      168.51      186.37      9.82 o 
   0   5   4     2188.51     2135.22     38.33 o 
   1   5   4      452.11      439.37     14.78 o 
   2   5   4      908.79      962.65     25.93 o 
   3   5   4     2063.21     2119.48     47.65 o 
   4   5   4     1139.40     1043.89     27.89 o 
   5   5   4       99.92       99.14     12.52 o 
   6   5   4     1896.56     1923.95     53.27 o 
   7   5   4     1878.75     1869.66     45.90 o 
   8   5   4       45.44       24.94     18.64 o 
   9   5   4      383.09      379.95     33.51 o 
  10   5   4      184.14      202.68     30.92 o 
  11   5   4      184.55      163.56     33.47 o 
  12   5   4       11.76       24.47     28.34 o 
  13   5   4      217.01      150.90     37.19 o 
 -14   6   4      177.92      240.41     49.92 o 
 -13   6   4      148.15      150.23     42.53 o 
 -12   6   4      426.56      369.86     33.93 o 
 -11   6   4        0.41      -13.92     20.49 o 
 -10   6   4       11.03       44.75     22.14 o 
  -9   6   4      226.23      200.49     23.14 o 
  -8   6   4     1092.88     1208.23     43.04 o 
  -7   6   4       63.09       49.01     15.90 o 
  -6   6   4     1400.39     1470.08     44.15 o 
  -5   6   4      914.87      912.15     26.95 o 
  -4   6   4     2459.53     2619.98     46.34 o 
  -3   6   4      555.21      539.74     15.32 o 
  -2   6   4      714.90      685.52     17.02 o 
  -1   6   4      263.52      246.90     12.62 o 
   0   6   4      770.54      737.12     19.10 o 
   1   6   4      681.48      680.91     19.10 o 
   2   6   4     1175.27     1347.86     32.04 o 
   3   6   4        0.07       19.50     10.05 o 
   4   6   4        9.30       27.77     10.48 o 
   5   6   4      533.71      557.49     22.79 o 
   6   6   4        2.31       17.34     12.03 o 
   7   6   4       59.76       24.82     13.75 o 
   8   6   4      226.31      238.40     24.34 o 
   9   6   4      879.25      810.42     51.70 o 
  10   6   4        6.74       43.16     24.20 o 
  11   6   4      651.54      736.54     49.48 o 
  12   6   4        4.90       24.30     29.77 o 
 -14   7   4        5.70        5.35     39.13 o 
 -13   7   4        4.17      -14.27     32.47 o 
 -12   7   4        5.81      -14.08     23.91 o 
 -11   7   4      638.74      639.24     39.44 o 
 -10   7   4      271.38      295.96     28.35 o 
  -9   7   4      710.14      606.89     39.81 o 
  -8   7   4     2260.68     2270.83     64.72 o 
  -7   7   4      600.26      618.11     30.99 o 
  -6   7   4        2.19       -5.70     11.62 o 
  -5   7   4      354.38      353.83     18.57 o 
  -4   7   4     3402.21     3503.65     64.81 o 
  -3   7   4      139.51      191.60     10.99 o 
  -2   7   4      100.61       88.66      8.72 o 
  -1   7   4      218.86      272.68     12.92 o 
   0   7   4     1064.15     1089.99     24.83 o 
   1   7   4     4191.95     4114.48     75.88 o 
   2   7   4     4706.44     4929.96     89.90 o 
   3   7   4     5771.35     6086.05    109.70 o 
   4   7   4        0.15        2.09      9.57 o 
   5   7   4     1185.54     1123.13     29.46 o 
   6   7   4      290.02      329.35     29.12 o 
   7   7   4     3809.52     3821.44     77.67 o 
   8   7   4      215.19      264.60     28.86 o 
   9   7   4      715.91      716.56     43.28 o 
  10   7   4        0.03      -24.26     24.26 o 
  11   7   4      153.58      172.60     40.04 o 
  12   7   4      341.28      353.62     41.25 o 
 -14   8   4       38.32       65.98     64.06 o 
 -13   8   4      215.78      248.64     40.05 o 
 -12   8   4       40.03        1.51     29.25 o 
 -11   8   4      960.88      841.34     46.51 o 
 -10   8   4      281.58      200.89     26.71 o 
  -9   8   4       82.90       68.40     20.65 o 
  -8   8   4      120.30      127.36     21.97 o 
  -7   8   4      181.45      175.24     17.22 o 
  -6   8   4      226.76      249.93     17.77 o 
  -5   8   4      154.44      176.59     15.48 o 
  -4   8   4     5524.44     5764.62    112.23 o 
  -3   8   4        2.27       -8.93      8.93 o 
  -2   8   4     4425.91     4446.19     81.32 o 
  -1   8   4    11825.10    11720.20    198.79 o 
   0   8   4     1296.01     1450.20     36.89 o 
   1   8   4      596.79      623.31     22.73 o 
   2   8   4      152.54      134.96     14.34 o 
   3   8   4        1.40       15.22     10.62 o 
   4   8   4       76.77       37.97     12.39 o 
   5   8   4       79.05       88.67     12.41 o 
   6   8   4        9.03        5.16     11.68 o 
   7   8   4      446.99      408.68     24.45 o 
   8   8   4      159.13      142.97     21.91 o 
   9   8   4      174.91      154.65     27.44 o 
  10   8   4       49.76       51.50     26.04 o 
  11   8   4       15.92       23.02     27.86 o 
  12   8   4      136.33      124.72     58.02 o 
 -14   9   4        6.59      -26.93     67.44 o 
 -13   9   4       22.17       13.69     30.80 o 
 -12   9   4       29.09       21.59     53.89 o 
 -11   9   4      214.83      226.69     28.81 o 
 -10   9   4     2056.64     2019.77     65.93 o 
  -9   9   4     1301.06     1369.10     51.70 o 
  -8   9   4      105.57       68.69     16.98 o 
  -7   9   4     2289.67     2334.38     63.28 o 
  -6   9   4       18.71        6.25     12.95 o 
  -5   9   4     1976.02     1863.43     46.18 o 
  -4   9   4      401.33      493.22     22.12 o 
  -3   9   4      100.28      126.97     12.14 o 
  -2   9   4      364.64      421.49     18.41 o 
  -1   9   4      307.33      370.36     17.44 o 
   0   9   4       77.74       96.57     13.16 o 
   1   9   4      622.62      623.45     22.68 o 
   2   9   4      100.38      121.36     13.27 o 
   3   9   4      321.25      325.21     19.33 o 
   4   9   4      329.94      313.13     23.57 o 
   5   9   4     2007.28     2004.67     47.75 o 
   6   9   4     2301.43     2238.12     62.31 o 
   7   9   4      395.48      445.62     35.47 o 
   8   9   4      126.25      105.22     20.79 o 
   9   9   4       47.25       72.33     27.24 o 
  10   9   4        3.74      -23.03     23.03 o 
  11   9   4        1.28       17.86     29.12 o 
  12   9   4       10.13       37.69     34.27 o 
 -14  10   4       91.32       88.92     45.63 o 
 -13  10   4      392.28      389.98     91.17 o 
 -12  10   4       59.58       94.68     34.47 o 
 -11  10   4      132.11      135.94     32.35 o 
 -10  10   4       28.10       44.03     21.83 o 
  -9  10   4      180.01      147.32     20.54 o 
  -8  10   4       30.83       11.69     16.12 o 
  -7  10   4      439.44      474.94     26.17 o 
  -6  10   4       65.22       68.72     10.34 o 
  -5  10   4       42.79       45.35     13.19 o 
  -4  10   4       27.54       29.73     12.54 o 
  -3  10   4     1518.21     1424.34     38.21 o 
  -2  10   4     3293.54     3324.89     70.75 o 
  -1  10   4       36.68       52.95     11.99 o 
   0  10   4     2216.95     2308.89     53.80 o 
   1  10   4     1047.44     1119.52     34.32 o 
   2  10   4      438.27      365.86     20.75 o 
   3  10   4       40.81       15.65     11.57 o 
   4  10   4      461.34      489.29     23.43 o 
   5  10   4      500.19      527.02     36.36 o 
   6  10   4     4791.14     4661.52     93.49 o 
   7  10   4     1419.23     1476.53     48.36 o 
   8  10   4       31.66       44.90     22.44 o 
   9  10   4     2331.87     2371.40     78.76 o 
  10  10   4      145.96      169.22     32.75 o 
  11  10   4        0.04       59.56     29.24 o 
  12  10   4       20.44       10.13     30.27 o 
 -13  11   4      131.41      138.20     40.78 o 
 -12  11   4        1.39       57.06     31.15 o 
 -11  11   4      297.21      349.88     41.74 o 
 -10  11   4       93.24       94.95     40.31 o 
  -9  11   4     1466.88     1472.88     71.01 o 
  -8  11   4      924.20      966.03     42.87 o 
  -7  11   4      106.20      118.01     20.95 o 
  -6  11   4      743.26      799.43     39.79 o 
  -5  11   4      776.14      708.37     29.39 o 
  -4  11   4      495.17      499.91     27.41 o 
  -3  11   4      820.60      811.58     29.70 o 
  -2  11   4      314.07      321.14     19.22 o 
  -1  11   4       66.70       78.43     14.00 o 
   0  11   4      619.96      622.64     30.42 o 
   1  11   4       61.52       62.14     12.87 o 
   2  11   4        0.48      -10.68     10.68 o 
   3  11   4      254.33      269.35     19.13 o 
   4  11   4       81.46       98.75     15.78 o 
   5  11   4     1212.56     1228.92     45.46 o 
   6  11   4        1.52        3.66     17.24 o 
   7  11   4      681.47      644.03     47.08 o 
   8  11   4      125.46       70.34     26.43 o 
   9  11   4      422.12      456.16     38.84 o 
  10  11   4       40.31       62.90     33.21 o 
  11  11   4       69.12       63.16     42.97 o 
 -13  12   4      375.20      431.84     59.55 o 
 -12  12   4      156.58      165.96     38.29 o 
 -11  12   4      398.14      398.56     43.86 o 
 -10  12   4        3.92        2.33     19.95 o 
  -9  12   4      666.41      615.23     33.92 o 
  -8  12   4      170.70      171.53     21.40 o 
  -7  12   4     1044.50     1101.26     39.61 o 
  -6  12   4       83.55       73.85     16.51 o 
  -5  12   4      343.03      353.79     23.10 o 
  -4  12   4       25.36       16.18     13.55 o 
  -3  12   4     3345.81     3214.63     71.63 o 
  -2  12   4     5717.71     5538.92    111.88 o 
  -1  12   4     2498.92     2261.23     67.72 o 
   0  12   4      132.91      103.40     17.58 o 
   1  12   4      340.94      378.69     20.72 o 
   2  12   4      740.43      745.73     28.87 o 
   3  12   4     1125.89     1091.49     42.70 o 
   4  12   4      553.11      561.62     41.06 o 
   5  12   4     1178.53     1095.49     41.32 o 
   6  12   4     1866.31     1842.54     54.98 o 
   7  12   4       19.08       28.13     19.00 o 
   8  12   4      469.53      401.02     36.49 o 
   9  12   4      107.51      135.38     30.23 o 
  10  12   4      118.51      175.60     32.96 o 
  11  12   4       27.52       24.53     36.61 o 
 -13  13   4       14.59       -6.28     42.14 o 
 -12  13   4      139.19      134.14     34.17 o 
 -11  13   4       25.66        5.53     31.71 o 
 -10  13   4     1304.97     1262.74     54.83 o 
  -9  13   4      180.10      238.99     25.20 o 
  -8  13   4      250.82      271.37     25.02 o 
  -7  13   4     4994.25     4780.23    104.69 o 
  -6  13   4      310.29      322.23     24.29 o 
  -5  13   4      215.59      230.75     21.00 o 
  -4  13   4     3120.18     2941.14     68.48 o 
  -3  13   4       77.80       75.64     15.97 o 
  -2  13   4       70.26       63.39     15.36 o 
  -1  13   4      631.03      548.26     30.21 o 
   0  13   4      149.02      169.45     18.57 o 
   1  13   4       26.61       44.93     14.48 o 
   2  13   4       16.27        2.95     14.26 o 
   3  13   4      943.33     1006.34     34.47 o 
   4  13   4        2.98       -4.80     14.97 o 
   5  13   4      106.77       90.87     20.66 o 
   6  13   4      184.97      171.99     22.78 o 
   7  13   4      380.35      395.36     29.59 o 
   8  13   4      831.69      675.27     45.68 o 
   9  13   4        1.57       38.97     27.71 o 
  10  13   4       70.49       83.93     31.48 o 
  11  13   4      194.26      185.67     43.42 o 
 -12  14   4       20.31       31.21     32.10 o 
 -11  14   4        0.46      -23.93     23.93 o 
 -10  14   4       53.87       73.79     26.92 o 
  -9  14   4      116.62      171.19     28.22 o 
  -8  14   4      380.75      342.41     27.17 o 
  -7  14   4      427.75      453.38     29.86 o 
  -6  14   4      127.27      123.01     20.26 o 
  -5  14   4      139.19      126.13     19.60 o 
  -4  14   4      649.81      599.66     29.84 o 
  -3  14   4     1157.20     1101.78     37.20 o 
  -2  14   4     2583.86     2484.66     61.48 o 
  -1  14   4     7759.27     7505.02    166.62 o 
   0  14   4      413.07      382.96     44.22 o 
   1  14   4     1205.14     1229.38     36.39 o 
   2  14   4       72.68       93.90     17.92 o 
   3  14   4     1352.40     1344.47     45.38 o 
   4  14   4        0.90      -19.08     19.08 o 
   5  14   4       27.12       24.70     19.33 o 
   6  14   4       11.94       20.63     19.59 o 
   7  14   4      160.21      137.54     28.27 o 
   8  14   4       51.21       29.48     27.47 o 
   9  14   4     1386.82     1369.83     66.79 o 
  10  14   4       92.23       93.89     39.53 o 
 -12  15   4       10.40      -17.32     35.93 o 
 -11  15   4        0.21      -23.89     30.34 o 
 -10  15   4      564.50      544.20     41.57 o 
  -9  15   4       44.06       50.92     24.45 o 
  -8  15   4      261.94      289.85     47.66 o 
  -7  15   4      733.80      666.20     34.86 o 
  -6  15   4     3169.50     2931.86     73.27 o 
  -5  15   4     1517.03     1457.30     46.54 o 
  -4  15   4       21.00       12.27     16.27 o 
  -3  15   4     1875.97     1771.78     50.63 o 
  -2  15   4     1580.42     1653.79     48.67 o 
  -1  15   4     2775.57     2670.61     86.80 o 
   0  15   4        4.14       -5.18     20.79 o 
   1  15   4     1590.16     1514.40     46.47 o 
   2  15   4        0.18      -14.13     18.42 o 
   3  15   4      216.07      220.62     26.27 o 
   4  15   4      212.49      259.38     29.07 o 
   5  15   4       21.19       39.51     19.67 o 
   6  15   4      245.16      220.63     26.22 o 
   7  15   4       82.70       93.58     27.58 o 
   8  15   4      339.52      328.59     36.49 o 
   9  15   4       40.51       62.92     36.77 o 
  10  15   4       84.81      114.97     37.34 o 
 -11  16   4       61.11       15.00     26.84 o 
 -10  16   4       14.44       -5.57     25.24 o 
  -9  16   4       96.74       88.34     25.37 o 
  -8  16   4       70.58       53.08     25.42 o 
  -7  16   4      124.00      105.87     44.67 o 
  -6  16   4      168.86      164.96     23.23 o 
  -5  16   4      100.70       63.41     21.04 o 
  -4  16   4      788.47      814.32     37.26 o 
  -3  16   4       54.75       66.67     19.16 o 
  -2  16   4       78.93      102.29     19.31 o 
  -1  16   4     3196.71     3193.26     76.87 o 
   0  16   4        1.64      -19.39     19.39 o 
   1  16   4      131.13      141.20     26.62 o 
   2  16   4        6.68      -18.41     19.34 o 
   3  16   4      143.91      175.70     31.25 o 
   4  16   4        0.15      -12.74     20.69 o 
   5  16   4       83.42       78.78     27.56 o 
   6  16   4      129.00      125.44     29.03 o 
   7  16   4       64.40       56.37     34.71 o 
   8  16   4      197.72      255.47     43.41 o 
   9  16   4        0.50        5.68     35.77 o 
 -11  17   4       14.39       58.45     30.72 o 
 -10  17   4        5.59       18.41     26.47 o 
  -9  17   4      435.63      383.84     46.17 o 
  -8  17   4       92.19       78.52     33.21 o 
  -7  17   4       14.10       21.46     28.52 o 
  -6  17   4      220.81      262.70     29.86 o 
  -5  17   4      284.11      287.58     26.88 o 
  -4  17   4      187.95      222.30     32.52 o 
  -3  17   4     2460.48     2366.53     63.48 o 
  -2  17   4      151.36      158.76     71.87 o 
  -1  17   4     2162.18     1999.25     57.06 o 
   0  17   4        8.73       31.95     31.19 o 
   1  17   4      689.73      613.20     33.43 o 
   2  17   4      120.06      129.62     28.85 o 
   3  17   4      391.88      327.15     31.86 o 
   4  17   4        4.10      -13.22     24.42 o 
   5  17   4      230.42      206.58     31.70 o 
   6  17   4      319.53      336.96     36.24 o 
   7  17   4     1242.74     1203.42     72.42 o 
   8  17   4      125.55       35.92     42.04 o 
   9  17   4      222.17      252.30     47.50 o 
 -10  18   4       29.75       46.18     28.94 o 
  -9  18   4      303.41      359.23     53.98 o 
  -8  18   4       71.14       53.73     24.68 o 
  -7  18   4       58.15       61.03     26.26 o 
  -6  18   4       84.66       64.75     30.28 o 
  -5  18   4      484.25      456.20     35.21 o 
  -4  18   4      271.11      220.50     24.94 o 
  -3  18   4      535.58      501.47     32.33 o 
  -2  18   4      169.23      168.92     24.79 o 
  -1  18   4        1.89       19.72     22.02 o 
   0  18   4      315.20      286.66     27.04 o 
   1  18   4      195.67      189.14     24.78 o 
   2  18   4       76.25       47.18     21.19 o 
   3  18   4     1066.87     1024.23     53.25 o 
   4  18   4      244.37      229.89     32.18 o 
   5  18   4      222.82      188.74     32.13 o 
   6  18   4       42.89       33.34     32.03 o 
   7  18   4        0.31      -27.73     72.04 o 
   8  18   4      289.70      189.34     41.74 o 
  -9  19   4        1.55       17.59     28.81 o 
  -8  19   4       66.07       47.87     35.16 o 
  -7  19   4      192.95      216.49     31.56 o 
  -6  19   4      487.42      473.87     38.61 o 
  -5  19   4      117.45      155.33     28.64 o 
  -4  19   4       12.10        5.75     22.97 o 
  -3  19   4       84.40      104.81     25.93 o 
  -2  19   4       12.35       10.11     21.95 o 
  -1  19   4      388.55      372.41     48.51 o 
   0  19   4        0.10      -20.73     20.73 o 
   1  19   4        2.97      -20.00     20.92 o 
   2  19   4      125.57      113.31     23.24 o 
   3  19   4       17.16       59.20     30.35 o 
   4  19   4       66.91       29.79     28.71 o 
   5  19   4      506.67      578.27     53.20 o 
   6  19   4      231.74      268.51     42.74 o 
   7  19   4       37.73       40.53     45.10 o 
  -8  20   4       21.62       16.25     26.66 o 
  -7  20   4        1.46        1.90     26.08 o 
  -6  20   4       39.06      -20.12     24.75 o 
  -5  20   4       15.71       50.16     27.10 o 
  -4  20   4       50.79       50.10     24.42 o 
  -3  20   4       32.05       53.64     23.72 o 
  -2  20   4       17.44        7.91     22.72 o 
  -1  20   4        0.27       41.11     27.50 o 
   0  20   4      284.08      295.65     32.59 o 
   1  20   4       48.36       71.09     26.80 o 
   2  20   4      367.58      312.42     34.82 o 
   3  20   4        0.56      -24.29     32.17 o 
   4  20   4        3.65        4.99     31.59 o 
   5  20   4      161.87      220.46     42.24 o 
   6  20   4       20.82       25.57     36.21 o 
  -7  21   4       11.20      -21.54     32.88 o 
  -6  21   4       52.07       79.49     28.17 o 
  -5  21   4      144.35      141.20     33.08 o 
  -4  21   4      254.76      230.65     34.19 o 
  -3  21   4       69.07      111.24     28.48 o 
  -2  21   4       53.64       77.91     27.93 o 
  -1  21   4       35.24       50.74     32.30 o 
   0  21   4      956.89      974.09     52.68 o 
   1  21   4       27.49       13.71     24.02 o 
   2  21   4       26.16       27.66     25.15 o 
   3  21   4        0.43      -24.48     24.48 o 
   4  21   4      240.59      234.15     49.01 o 
   5  21   4      445.54      465.74     52.16 o 
  -6  22   4        0.18      -33.35     33.35 o 
  -5  22   4       13.55       13.02     26.81 o 
  -4  22   4      141.99      174.36     33.13 o 
  -3  22   4      336.38      323.52     35.59 o 
  -2  22   4      131.58      215.75     48.30 o 
  -1  22   4       54.21       46.76     29.64 o 
   0  22   4       84.16       95.18     29.53 o 
   1  22   4       92.71       10.70     28.33 o 
   2  22   4       32.52       24.84     27.81 o 
   3  22   4      327.23      341.06     39.16 o 
   4  22   4        2.86      -14.67     34.76 o 
  -4  23   4        6.17       -0.19     28.25 o 
  -3  23   4       16.50       49.31     28.92 o 
  -2  23   4        4.10       35.72     32.64 o 
  -1  23   4      959.14     1077.46     58.82 o 
   0  23   4       19.29       83.43     31.57 o 
   1  23   4      204.69      253.85     45.75 o 
   2  23   4       20.76       30.10     30.63 o 
 -15   1   5        0.18      -35.38     38.26 o 
 -14   1   5       90.49      104.32     42.24 o 
 -13   1   5       23.82       51.86     38.68 o 
 -12   1   5       34.96       73.03     24.17 o 
 -11   1   5      831.32      891.42     85.49 o 
 -10   1   5      685.32      715.35     37.03 o 
  -9   1   5     2515.35     2629.16     70.67 o 
  -8   1   5     5089.65     4970.86    114.57 o 
  -7   1   5      176.79      184.88     17.13 o 
  -6   1   5      786.54      806.75     25.92 o 
  -5   1   5     4688.06     4691.09     73.03 o 
  -4   1   5     8045.07     7969.33    211.77 o 
  -3   1   5      785.89      684.76     15.97 o 
  -2   1   5        6.32       -8.49     10.19 o 
  -1   1   5     1808.05     1814.58     42.69 o 
   0   1   5      135.02      159.29     10.36 o 
   1   1   5      165.29      237.55     10.07 o 
   2   1   5        4.88       12.80      6.06 o 
   3   1   5     9349.39     9647.40    147.52 o 
   4   1   5     1479.76     1516.26     31.18 o 
   5   1   5     1024.57     1076.36     28.60 o 
   6   1   5       65.07       83.16     13.10 o 
   7   1   5     2311.97     2275.57     51.29 o 
   8   1   5     3671.57     3585.39    154.97 o 
   9   1   5      335.74      338.92     46.66 o 
  10   1   5      452.88      419.03     36.98 o 
  11   1   5      105.76       32.11     27.83 o 
  12   1   5     1831.54     1967.09    106.85 o 
 -15   2   5      319.86      312.89     95.41 o 
 -14   2   5      215.46      203.81     51.04 o 
 -13   2   5        8.64      -22.15     36.29 o 
 -12   2   5      382.71      431.20     39.94 o 
 -11   2   5       90.49      103.86     22.06 o 
 -10   2   5      231.72      247.47     26.18 o 
  -9   2   5       16.95       13.42     21.49 o 
  -8   2   5        6.76       45.03     15.15 o 
  -7   2   5      529.10      542.80     25.89 o 
  -6   2   5      786.68      759.85     36.10 o 
  -5   2   5     8482.27     8448.76    126.61 o 
  -4   2   5      349.59      425.85     13.40 o 
  -3   2   5    12949.83    13000.49    239.23 o 
  -2   2   5       28.80       42.98      4.77 o 
  -1   2   5      418.17      424.30     22.40 o 
   0   2   5     5266.63     5506.60    179.39 o 
   1   2   5       20.01       24.55      7.39 o 
   2   2   5      482.75      502.74     14.83 o 
   3   2   5      564.76      635.07     17.81 o 
   4   2   5      394.49      359.32     17.59 o 
   5   2   5      214.94      238.95     13.95 o 
   6   2   5       20.84        8.60      9.82 o 
   7   2   5      972.86      870.27     30.11 o 
   8   2   5      345.09      351.19     30.25 o 
   9   2   5      334.19      291.73     44.60 o 
  10   2   5       77.33      114.25     29.60 o 
  11   2   5      109.65       97.21     29.66 o 
  12   2   5        1.76       46.80     32.24 o 
 -15   3   5      399.60      382.57     63.61 o 
 -14   3   5      472.34      521.02     64.11 o 
 -13   3   5      905.78      799.28     69.03 o 
 -12   3   5       15.85        3.21     26.47 o 
 -11   3   5       55.23        6.19     27.38 o 
 -10   3   5     1691.85     1617.03     53.17 o 
  -9   3   5     2996.81     2996.13     78.50 o 
  -8   3   5       44.30       48.28     19.60 o 
  -7   3   5     2344.00     2374.66     60.96 o 
  -6   3   5     1891.43     1895.85     40.33 o 
  -5   3   5      684.94      732.85     17.80 o 
  -4   3   5      999.61     1012.29     23.97 o 
  -3   3   5    10018.50    10644.57    164.16 o 
  -2   3   5        0.20        7.74      5.40 o 
  -1   3   5     1178.19     1414.44     46.20 o 
   0   3   5       34.09       58.46      7.34 o 
   1   3   5      875.04     1044.92     20.74 o 
   2   3   5        3.44        4.28      7.14 o 
   3   3   5       11.79        2.77      7.05 o 
   4   3   5       89.31       89.82     10.05 o 
   5   3   5      271.85      305.07     15.10 o 
   6   3   5      197.15      179.25     13.87 o 
   7   3   5     5104.86     5035.74    104.44 o 
   8   3   5     1190.49     1243.10     51.52 o 
   9   3   5       74.96       85.22     25.97 o 
  10   3   5      439.95      421.16     38.24 o 
  11   3   5      111.70      188.26     31.04 o 
  12   3   5      244.64      231.93     35.58 o 
 -15   4   5       83.95       79.59     44.75 o 
 -14   4   5      152.29      152.43     45.11 o 
 -13   4   5       46.18       53.83     40.15 o 
 -12   4   5      584.73      571.22     44.82 o 
 -11   4   5     1618.77     1608.72     56.25 o 
 -10   4   5      500.21      448.22     35.94 o 
  -9   4   5     1267.10     1349.13     46.42 o 
  -8   4   5      211.72      208.05     25.03 o 
  -7   4   5     1183.56     1105.92     36.99 o 
  -6   4   5      105.27      105.95     11.66 o 
  -5   4   5      713.80      770.53     22.26 o 
  -4   4   5     1136.83     1194.02     27.70 o 
  -3   4   5     4013.23     4006.90     61.36 o 
  -2   4   5     1100.23     1176.99     21.37 o 
  -1   4   5       22.47        3.97      6.42 o 
   0   4   5     5884.56     5759.19    100.95 o 
   1   4   5     2010.40     2160.52     49.10 o 
   2   4   5        2.89        0.22      7.33 o 
   3   4   5      176.20      206.20     12.99 o 
   4   4   5     1912.44     1826.06     63.85 o 
   5   4   5     1940.51     1816.52     37.77 o 
   6   4   5        7.30       -7.03      9.67 o 
   7   4   5        0.07       -4.75     11.16 o 
   8   4   5       96.81      112.46     26.07 o 
   9   4   5      566.34      602.87     40.74 o 
  10   4   5     1091.51     1030.08     56.00 o 
  11   4   5       38.75       12.94     26.94 o 
  12   4   5       31.60       10.67     52.35 o 
 -15   5   5      221.88      275.07     54.45 o 
 -14   5   5        0.99      -45.56     45.56 o 
 -13   5   5      233.81      290.04     48.44 o 
 -12   5   5       93.73       94.77     41.05 o 
 -11   5   5       17.21      -19.24     24.48 o 
 -10   5   5      621.11      628.22     50.33 o 
  -9   5   5      510.74      526.49     30.83 o 
  -8   5   5        9.00       10.65     15.17 o 
  -7   5   5     2426.07     2525.63     66.61 o 
  -6   5   5     1811.57     1910.99     44.50 o 
  -5   5   5      116.97      133.99     12.47 o 
  -4   5   5      387.85      378.44     17.18 o 
  -3   5   5        0.31       14.85      9.60 o 
  -2   5   5      393.53      331.11     11.54 o 
  -1   5   5        0.04        2.54      6.02 o 
   0   5   5      760.83      818.18     28.97 o 
   1   5   5       68.76      100.85      8.40 o 
   2   5   5     1709.51     1866.97     42.75 o 
   3   5   5     2741.39     2992.70     57.32 o 
   4   5   5     1440.99     1391.98     31.40 o 
   5   5   5     1528.30     1513.57     33.61 o 
   6   5   5       37.31       41.30     11.02 o 
   7   5   5      643.42      656.55     28.00 o 
   8   5   5     1554.69     1585.68     56.46 o 
   9   5   5      190.68      210.20     29.43 o 
  10   5   5      215.89      183.26     30.25 o 
  11   5   5      129.04       89.87     30.77 o 
  12   5   5      833.65      873.75     65.78 o 
 -14   6   5       61.37       95.95     45.77 o 
 -13   6   5      102.10       80.85     41.13 o 
 -12   6   5     1592.52     1541.42     68.91 o 
 -11   6   5       34.16       35.47     25.85 o 
 -10   6   5       17.90        8.02     18.63 o 
  -9   6   5      152.95      131.89     20.38 o 
  -8   6   5       69.54       68.38     16.85 o 
  -7   6   5     1994.55     2034.59     61.40 o 
  -6   6   5      389.42      372.00     17.53 o 
  -5   6   5      463.63      520.55     20.92 o 
  -4   6   5     3739.53     4064.27     68.51 o 
  -3   6   5        0.48        4.55     14.56 o 
  -2   6   5        2.19       -8.14      8.14 o 
  -1   6   5        0.53       20.67      9.48 o 
   0   6   5     1763.01     1648.32     32.08 o 
   1   6   5     1133.72     1222.41     28.80 o 
   2   6   5       83.33       76.09     11.12 o 
   3   6   5     1904.44     1757.06     40.01 o 
   4   6   5     6134.43     6244.01    123.23 o 
   5   6   5     3097.12     2916.08     54.43 o 
   6   6   5     2771.78     2704.38     53.13 o 
   7   6   5     1256.66     1155.51     39.27 o 
   8   6   5       17.81        8.10     20.77 o 
   9   6   5      401.54      411.64     36.23 o 
  10   6   5      317.03      274.24     35.02 o 
  11   6   5      330.47      366.94     39.18 o 
  12   6   5        1.17       -6.51     31.53 o 
 -14   7   5      351.71      464.61     61.24 o 
 -13   7   5        0.01      -15.67     70.83 o 
 -12   7   5       24.83       25.47     41.21 o 
 -11   7   5      373.99      354.06     38.34 o 
 -10   7   5       24.03        2.95     19.22 o 
  -9   7   5      322.27      288.04     29.69 o 
  -8   7   5       16.03       21.48     16.18 o 
  -7   7   5       83.26       93.21     16.30 o 
  -6   7   5       43.31       50.93     10.51 o 
  -5   7   5       19.99       21.76     10.03 o 
  -4   7   5      218.80      218.54     12.21 o 
  -3   7   5     2109.21     2188.49     40.84 o 
  -2   7   5       54.35       63.98     11.12 o 
  -1   7   5      691.80      697.59     20.81 o 
   0   7   5       19.13       12.11      8.19 o 
   1   7   5      760.07      779.42     20.98 o 
   2   7   5      253.12      242.70     15.45 o 
   3   7   5      406.27      425.29     30.30 o 
   4   7   5      284.62      338.20     19.49 o 
   5   7   5       19.19       29.18     14.01 o 
   6   7   5      741.10      763.56     30.36 o 
   7   7   5       13.79        0.79     18.92 o 
   8   7   5      321.81      307.72     30.66 o 
   9   7   5      163.05      153.02     29.59 o 
  10   7   5       87.82       33.92     26.54 o 
  11   7   5        9.46       37.65     28.01 o 
  12   7   5        0.47        5.40     35.18 o 
 -14   8   5       19.50      -14.75     69.47 o 
 -13   8   5      164.51      200.98     48.72 o 
 -12   8   5      236.52      222.58     36.67 o 
 -11   8   5      177.95      118.71     31.20 o 
 -10   8   5        3.04       25.52     19.83 o 
  -9   8   5        0.37       13.22     17.36 o 
  -8   8   5     1067.56     1121.38     42.74 o 
  -7   8   5       38.97       70.36     16.44 o 
  -6   8   5      258.59      281.73     21.86 o 
  -5   8   5     2143.83     2181.93     50.02 o 
  -4   8   5      317.56      354.22     17.83 o 
  -3   8   5      856.84      955.50     23.99 o 
  -2   8   5      120.38      140.82     15.10 o 
  -1   8   5     1333.86     1247.75     30.24 o 
   0   8   5     1058.06     1050.63     27.62 o 
   1   8   5      726.62      730.55     30.27 o 
   2   8   5       32.54       44.16     11.25 o 
   3   8   5      274.50      330.26     18.53 o 
   4   8   5      192.40      182.74     16.09 o 
   5   8   5     2060.49     2131.31     71.72 o 
   6   8   5      980.60      960.41     30.22 o 
   7   8   5     1075.08     1092.60     43.48 o 
   8   8   5       82.22       81.65     21.78 o 
   9   8   5        0.13       -7.66     19.81 o 
  10   8   5      168.33      188.13     34.01 o 
  11   8   5       39.10       31.96     35.16 o 
  12   8   5       67.50       91.35     39.87 o 
 -14   9   5        1.92      -41.40     49.40 o 
 -13   9   5       49.33       52.38     43.28 o 
 -12   9   5       39.88       48.36     31.49 o 
 -11   9   5      280.39      251.82     37.88 o 
 -10   9   5        7.61       23.90     24.29 o 
  -9   9   5        4.49        8.81     18.25 o 
  -8   9   5        5.14        7.98     18.17 o 
  -7   9   5      486.86      483.58     25.02 o 
  -6   9   5      121.28      131.24     15.27 o 
  -5   9   5        6.89       24.74     11.43 o 
  -4   9   5       61.20       62.81     12.33 o 
  -3   9   5     1583.50     1531.37     35.85 o 
  -2   9   5     4731.21     4873.10     89.26 o 
  -1   9   5       57.87       70.12     12.34 o 
   0   9   5       75.89       68.33     11.97 o 
   1   9   5        2.82       12.77      9.01 o 
   2   9   5      669.63      679.49     24.98 o 
   3   9   5       42.71       20.59     13.32 o 
   4   9   5        0.49       11.52     14.83 o 
   5   9   5      245.43      234.10     19.55 o 
   6   9   5      440.35      443.57     27.69 o 
   7   9   5      498.53      474.75     32.55 o 
   8   9   5        8.60       -8.42     18.35 o 
   9   9   5      928.56      914.87     50.78 o 
  10   9   5       20.62       41.88     26.62 o 
  11   9   5      535.20      499.39     52.72 o 
 -14  10   5        0.01       59.88     41.66 o 
 -13  10   5       30.32       21.87     42.05 o 
 -12  10   5      311.88      335.25    154.28 o 
 -11  10   5      685.81      651.61     50.98 o 
 -10  10   5      606.35      552.49     44.70 o 
  -9  10   5      321.21      373.99     30.56 o 
  -8  10   5       14.32       -0.13     14.90 o 
  -7  10   5      371.04      410.04     23.84 o 
  -6  10   5     1122.05     1191.31     35.92 o 
  -5  10   5     2565.02     2641.67     60.73 o 
  -4  10   5       74.18       52.45     12.84 o 
  -3  10   5      290.20      271.47     17.42 o 
  -2  10   5      177.44      183.86     14.63 o 
  -1  10   5      110.68       99.42     14.14 o 
   0  10   5      411.59      382.11     19.08 o 
   1  10   5      146.42      162.71     13.16 o 
   2  10   5      659.34      689.53     26.08 o 
   3  10   5      247.43      256.47     18.26 o 
   4  10   5     1652.46     1635.25     42.44 o 
   5  10   5     2042.24     2093.98     51.24 o 
   6  10   5      656.31      694.67     35.27 o 
   7  10   5        0.44      -17.07     17.07 o 
   8  10   5      128.19       97.43     22.83 o 
   9  10   5        0.38       10.89     25.18 o 
  10  10   5       62.50       90.74     37.64 o 
  11  10   5       10.55       49.99     34.90 o 
 -13  11   5      265.07      325.52     57.18 o 
 -12  11   5      411.70      291.94     51.18 o 
 -11  11   5       29.87       17.74     28.08 o 
 -10  11   5      131.67       76.53     31.94 o 
  -9  11   5       92.28       94.95     27.52 o 
  -8  11   5      333.86      272.42     24.23 o 
  -7  11   5     1707.27     1609.86     46.37 o 
  -6  11   5      391.10      336.96     21.94 o 
  -5  11   5        2.14        3.33     12.66 o 
  -4  11   5       94.65       91.18     15.30 o 
  -3  11   5     7255.79     7105.69    138.35 o 
  -2  11   5     1315.19     1178.40     34.56 o 
  -1  11   5      399.59      379.82     21.87 o 
   0  11   5      384.53      389.42     19.91 o 
   1  11   5      256.30      239.04     15.29 o 
   2  11   5      983.72      892.47     45.82 o 
   3  11   5      228.73      211.13     17.82 o 
   4  11   5     2157.61     2004.70     49.24 o 
   5  11   5      569.23      585.50     31.62 o 
   6  11   5        0.25       -3.53     21.54 o 
   7  11   5        0.65       -5.70     17.52 o 
   8  11   5       18.71       17.09     22.52 o 
   9  11   5     1525.00     1396.29     64.60 o 
  10  11   5      162.30      164.28     38.13 o 
  11  11   5      635.68      796.95     64.90 o 
 -13  12   5      321.98      317.57     62.03 o 
 -12  12   5       16.79      -27.14     87.52 o 
 -11  12   5      130.66      104.40     32.86 o 
 -10  12   5       19.19       21.46     28.31 o 
  -9  12   5     1067.70     1101.75     62.57 o 
  -8  12   5      459.54      448.79     31.91 o 
  -7  12   5     1240.33     1169.62     40.01 o 
  -6  12   5      224.24      233.81     20.49 o 
  -5  12   5        4.22       10.52     13.36 o 
  -4  12   5      247.26      223.02     18.50 o 
  -3  12   5     1002.37      947.86     31.59 o 
  -2  12   5       17.61       10.66     12.45 o 
  -1  12   5       39.29       46.55     14.78 o 
   0  12   5       30.98       20.89     12.34 o 
   1  12   5        0.10        7.30     11.00 o 
   2  12   5      444.94      451.93     23.33 o 
   3  12   5      134.05      118.31     16.84 o 
   4  12   5      597.04      571.16     30.51 o 
   5  12   5      251.99      228.90     23.69 o 
   6  12   5        7.39       -9.23     19.10 o 
   7  12   5        5.36       16.17     21.01 o 
   8  12   5     1010.78      874.16     50.46 o 
   9  12   5       50.40       38.08     34.01 o 
  10  12   5      183.89      189.19     45.66 o 
 -13  13   5       92.16       60.23     43.88 o 
 -12  13   5       37.18       50.13     40.41 o 
 -11  13   5        5.02      -13.21     30.64 o 
 -10  13   5      616.72      684.01     51.01 o 
  -9  13   5      379.05      392.00     32.65 o 
  -8  13   5        7.83       13.11     19.09 o 
  -7  13   5      773.74      756.66     34.78 o 
  -6  13   5       76.32       62.25     17.32 o 
  -5  13   5      145.67      126.36     18.29 o 
  -4  13   5      108.29       79.07     16.09 o 
  -3  13   5     1603.51     1614.58     44.78 o 
  -2  13   5     1448.20     1527.24     43.28 o 
  -1  13   5        1.06      -14.31     14.31 o 
   0  13   5      585.72      595.06     26.18 o 
   1  13   5      140.38      129.61     14.62 o 
   2  13   5      630.53      584.47     27.00 o 
   3  13   5       68.23       88.40     18.53 o 
   4  13   5      434.91      444.61     29.94 o 
   5  13   5       86.71       71.30     28.60 o 
   6  13   5      122.55      110.35     30.84 o 
   7  13   5      110.04      111.19     24.46 o 
   8  13   5       99.33       62.88     33.50 o 
   9  13   5       11.66       26.91     32.78 o 
  10  13   5        1.69      -38.65     38.65 o 
 -12  14   5        5.43       22.47     66.77 o 
 -11  14   5        2.51       15.93     38.24 o 
 -10  14   5      144.54      108.75     27.80 o 
  -9  14   5       85.38       71.72     23.96 o 
  -8  14   5        0.84       38.13     21.47 o 
  -7  14   5        0.61       -7.77     19.53 o 
  -6  14   5     1039.75     1038.11     39.75 o 
  -5  14   5     1933.52     1903.26     85.30 o 
  -4  14   5        4.10        3.22     15.02 o 
  -3  14   5     2394.57     2225.64     63.14 o 
  -2  14   5      333.53      366.01     38.53 o 
  -1  14   5     2176.53     2269.58     64.91 o 
   0  14   5     1297.64     1462.57     84.90 o 
   1  14   5      125.94      129.70     19.28 o 
   2  14   5      172.86      153.95     21.18 o 
   3  14   5      394.77      379.15     27.35 o 
   4  14   5       11.14       19.80     17.66 o 
   5  14   5      532.66      524.62     33.06 o 
   6  14   5        0.71        8.85     23.76 o 
   7  14   5      223.74      207.74     37.74 o 
   8  14   5      188.92      271.79     42.08 o 
   9  14   5        2.42        9.87     61.05 o 
  10  14   5       66.37       45.27     36.33 o 
 -12  15   5       21.06       44.93     44.34 o 
 -11  15   5        0.71      -37.72     37.72 o 
 -10  15   5       47.27       29.99     25.06 o 
  -9  15   5       23.35        5.56     23.04 o 
  -8  15   5       26.99       46.69     22.17 o 
  -7  15   5      485.66      426.74     32.63 o 
  -6  15   5      177.74      198.18     25.21 o 
  -5  15   5       75.51       53.57     19.75 o 
  -4  15   5       25.37       27.63     15.83 o 
  -3  15   5        1.33       19.20     15.91 o 
  -2  15   5     1094.03     1050.82     39.29 o 
  -1  15   5     1473.66     1527.50     45.86 o 
   0  15   5     1289.79     1394.08     63.62 o 
   1  15   5     1413.26     1347.86     59.30 o 
   2  15   5      176.25      108.70     27.80 o 
   3  15   5      410.63      374.76     28.37 o 
   4  15   5       98.17       85.53     22.20 o 
   5  15   5      990.68     1014.09     53.51 o 
   6  15   5      543.07      520.40     38.85 o 
   7  15   5      200.74      239.56     40.09 o 
   8  15   5       45.16       95.96     38.84 o 
   9  15   5      276.25      199.64     43.71 o 
 -11  16   5       92.31       78.26     32.59 o 
 -10  16   5      233.81      227.17     32.20 o 
  -9  16   5      185.84      207.40     30.17 o 
  -8  16   5      356.08      353.46     33.06 o 
  -7  16   5       12.02       38.95     21.95 o 
  -6  16   5        4.90       10.20     21.75 o 
  -5  16   5      456.02      483.08     34.20 o 
  -4  16   5      718.52      655.95     47.73 o 
  -3  16   5        0.25        9.23     16.40 o 
  -2  16   5      528.95      594.77     49.73 o 
  -1  16   5      153.93      183.25     23.34 o 
   0  16   5        8.30       21.73     17.00 o 
   1  16   5       59.47       70.52     19.29 o 
   2  16   5        2.41       -8.44     17.66 o 
   3  16   5       50.66       43.76     22.28 o 
   4  16   5       79.22       99.41     31.30 o 
   5  16   5      193.23      238.52     37.24 o 
   6  16   5      335.32      373.41     35.14 o 
   7  16   5        9.63      -20.63     33.39 o 
   8  16   5       25.09       73.45     36.05 o 
   9  16   5       30.35       40.81     34.78 o 
 -10  17   5       62.97       68.06     32.87 o 
  -9  17   5       92.14       74.55     27.25 o 
  -8  17   5      144.50      126.39     29.78 o 
  -7  17   5       72.37       72.26     23.81 o 
  -6  17   5       24.64        2.70     24.87 o 
  -5  17   5        0.06      -19.15     19.15 o 
  -4  17   5      597.58      605.34     37.81 o 
  -3  17   5      238.58      220.32     26.52 o 
  -2  17   5      124.89      124.03     28.45 o 
  -1  17   5      677.12      684.48     44.15 o 
   0  17   5      407.81      441.39     33.83 o 
   1  17   5      473.24      439.73     56.03 o 
   2  17   5      166.48       82.85     22.33 o 
   3  17   5      152.37      152.07     33.19 o 
   4  17   5      237.60      249.95     38.07 o 
   5  17   5      309.36      351.61     42.79 o 
   6  17   5       14.26      -18.72     30.18 o 
   7  17   5        5.06       58.49     32.78 o 
   8  17   5       56.60      142.17     40.60 o 
 -10  18   5       81.65       46.90     80.07 o 
  -9  18   5       15.88      -10.99     26.96 o 
  -8  18   5       58.07       64.69     27.09 o 
  -7  18   5      126.23      153.89     31.89 o 
  -6  18   5      133.03      111.72     26.34 o 
  -5  18   5       53.34       82.10     24.32 o 
  -4  18   5      273.24      264.91     29.33 o 
  -3  18   5      270.73      253.00     33.79 o 
  -2  18   5       31.59       61.59     23.82 o 
  -1  18   5      164.88      135.20     25.97 o 
   0  18   5      102.76       59.74     23.33 o 
   1  18   5      448.58      451.34     36.07 o 
   2  18   5       59.13       46.99     23.73 o 
   3  18   5      538.93      414.26     56.60 o 
   4  18   5      228.24      219.00     37.48 o 
   5  18   5     1453.04     1379.01     75.23 o 
   6  18   5      171.24      192.11     38.81 o 
   7  18   5       62.20       79.64     36.13 o 
  -9  19   5       89.21      202.33     47.05 o 
  -8  19   5      117.95       93.67     54.11 o 
  -7  19   5       82.81       99.87     28.84 o 
  -6  19   5        1.43       -9.10     23.11 o 
  -5  19   5      125.27      113.86     31.84 o 
  -4  19   5       54.10       91.32     25.27 o 
  -3  19   5      459.13      471.46     36.96 o 
  -2  19   5      419.62      424.51     35.14 o 
  -1  19   5       13.67      -14.43     29.69 o 
   0  19   5        2.11       12.58     22.01 o 
   1  19   5       84.12       41.27     27.48 o 
   2  19   5      177.23      182.14     30.04 o 
   3  19   5      288.17      313.67     33.97 o 
   4  19   5        0.86        0.25     31.30 o 
   5  19   5      346.68      363.29     44.36 o 
   6  19   5      346.38      397.96     49.85 o 
  -8  20   5       18.07       13.80     50.46 o 
  -7  20   5       52.08       29.62     26.80 o 
  -6  20   5        1.05       31.29     41.87 o 
  -5  20   5       11.49        4.22     24.61 o 
  -4  20   5        9.51        3.58     24.75 o 
  -3  20   5      327.49      317.25     38.16 o 
  -2  20   5      449.72      435.22     40.11 o 
  -1  20   5      372.70      464.57     38.51 o 
   0  20   5      848.11      983.33     65.31 o 
   1  20   5      137.12      125.38     31.78 o 
   2  20   5       20.95       26.92     25.64 o 
   3  20   5      162.68      121.37     31.90 o 
   4  20   5      470.23      565.77     53.64 o 
   5  20   5       18.46       34.07     35.46 o 
   6  20   5        0.15       65.70     36.10 o 
  -7  21   5       12.16      -10.50     30.28 o 
  -6  21   5       28.83       34.68     28.62 o 
  -5  21   5       22.40       18.07     26.89 o 
  -4  21   5        7.81        5.44     25.98 o 
  -3  21   5        3.26       14.10     25.36 o 
  -2  21   5      127.81      145.47     43.75 o 
  -1  21   5        0.35       50.94     27.44 o 
   0  21   5      143.75      172.01     43.86 o 
   1  21   5        0.21       -2.07     33.34 o 
   2  21   5      408.11      442.28     40.16 o 
   3  21   5      161.79      180.38     32.84 o 
   4  21   5       60.92       73.52     31.78 o 
  -5  22   5       79.37      153.21     41.07 o 
  -4  22   5      106.72      171.88     31.66 o 
  -3  22   5       36.54       -0.85     28.45 o 
  -2  22   5       30.96       22.90     26.82 o 
  -1  22   5      216.71      172.89     31.50 o 
   0  22   5        0.81       32.01     26.22 o 
   1  22   5       97.00       30.15     28.38 o 
   2  22   5       65.67       19.89     27.23 o 
   3  22   5       43.13       10.50     30.73 o 
  -3  23   5      304.71      319.30     39.46 o 
  -2  23   5      237.02      308.45     37.60 o 
  -1  23   5       10.80      -14.30     30.08 o 
   0  23   5       60.33       37.26     29.77 o 
   1  23   5        2.25       24.23     28.26 o 
 -15   0   6       15.16       -7.22     59.55 o 
 -14   0   6      868.64      961.34    109.62 o 
 -13   0   6       67.65       79.85     56.39 o 
 -12   0   6      690.72      785.85     87.07 o 
 -11   0   6      589.29      482.25     69.47 o 
 -10   0   6      210.63      201.97     33.13 o 
  -9   0   6       47.71       15.50     21.44 o 
  -8   0   6     1102.70     1073.82     76.69 o 
  -7   0   6    12129.09    11977.01    294.02 o 
  -6   0   6     4410.84     4164.16    233.17 o 
  -5   0   6      369.46      437.89     22.74 o 
  -4   0   6     6972.11     7148.16    157.12 o 
  -3   0   6     1555.37     1653.28     45.47 o 
  -2   0   6      824.37      770.72     25.04 o 
  -1   0   6      175.13      240.34     13.71 o 
   0   0   6      625.87      620.85     21.67 o 
   1   0   6      182.30      235.73     14.85 o 
   2   0   6     1135.37     1201.31     48.83 o 
   3   0   6       76.70       55.21     13.61 o 
   4   0   6     2344.69     2542.75     96.18 o 
   5   0   6     1864.73     1763.82     55.93 o 
   6   0   6       82.41       72.56     17.84 o 
   7   0   6      866.66      942.46     45.20 o 
   8   0   6      582.28      498.89     49.60 o 
   9   0   6     2698.96     2718.25    185.64 o 
  10   0   6      381.73      395.85     66.99 o 
  11   0   6       43.59       64.06     63.61 o 
  12   0   6     1531.36     1458.92    146.16 o 
 -15   1   6       75.68       73.51     42.16 o 
 -14   1   6       34.25       71.49     41.10 o 
 -13   1   6       37.79      -25.69     35.07 o 
 -12   1   6     1664.27     1783.59     89.95 o 
 -11   1   6      105.38       84.00     32.20 o 
 -10   1   6        0.01      -23.83     23.83 o 
  -9   1   6      860.70      846.05     34.83 o 
  -8   1   6      359.45      323.06     21.41 o 
  -7   1   6      191.84      180.11     16.25 o 
  -6   1   6      298.75      228.19     12.41 o 
  -5   1   6     2395.75     2294.23     45.62 o 
  -4   1   6     1257.67     1202.23     21.81 o 
  -3   1   6     5607.35     5487.52    103.27 o 
  -2   1   6     2076.21     2088.95     64.12 o 
  -1   1   6       80.01       98.21      7.16 o 
   0   1   6      912.14      903.51     17.43 o 
   1   1   6     5563.51     5570.54     93.69 o 
   2   1   6      995.73     1118.96     24.39 o 
   3   1   6       40.71       45.76      8.27 o 
   4   1   6      172.46      177.54     11.25 o 
   5   1   6       75.34       80.79     12.37 o 
   6   1   6      650.90      619.70     24.51 o 
   7   1   6      398.89      394.85     21.46 o 
   8   1   6        1.03       -1.65     20.37 o 
   9   1   6       90.32       70.26     25.62 o 
  10   1   6       49.92       66.64     43.69 o 
  11   1   6       18.46        0.38     42.80 o 
  12   1   6       50.22      -51.20     51.20 o 
 -15   2   6        2.48       23.43     77.14 o 
 -14   2   6      541.51      505.72     63.15 o 
 -13   2   6     1830.53     1898.93     98.40 o 
 -12   2   6      143.96      170.82     40.34 o 
 -11   2   6     1153.22     1322.62     73.20 o 
 -10   2   6     8087.20     7992.35    179.34 o 
  -9   2   6       59.69       27.43     15.46 o 
  -8   2   6      240.70      243.68     19.85 o 
  -7   2   6     1097.16     1218.66     40.54 o 
  -6   2   6     1036.75      974.95     23.64 o 
  -5   2   6       78.21       89.77      8.54 o 
  -4   2   6      266.40      389.37     14.82 o 
  -3   2   6     4382.95     4818.78     83.40 o 
  -2   2   6     1170.17     1062.94     27.88 o 
  -1   2   6      932.89      895.61     17.87 o 
   0   2   6        0.35       -1.00      6.18 o 
   1   2   6        1.06        9.43      6.97 o 
   2   2   6       10.46       25.54      8.57 o 
   3   2   6     1463.98     1474.26     32.12 o 
   4   2   6      159.02      160.29     12.54 o 
   5   2   6     5260.43     5372.18     89.07 o 
   6   2   6     3074.45     3109.94     62.87 o 
   7   2   6        2.11       -1.78     13.72 o 
   8   2   6      385.07      369.79     31.62 o 
   9   2   6     1663.75     1682.84     60.87 o 
  10   2   6      417.81      417.02     36.28 o 
  11   2   6       36.98       23.36     40.53 o 
  12   2   6       56.97       54.85     73.53 o 
 -15   3   6       22.50       13.17     45.11 o 
 -14   3   6      674.90      690.53    102.63 o 
 -13   3   6        1.88       61.83     40.38 o 
 -12   3   6      398.78      377.77     49.60 o 
 -11   3   6      766.39      729.04     57.52 o 
 -10   3   6      819.86      826.40     39.18 o 
  -9   3   6        3.63       10.44     19.52 o 
  -8   3   6       47.22       62.48     15.30 o 
  -7   3   6       12.34        6.37      9.83 o 
  -6   3   6      236.39      260.50     14.20 o 
  -5   3   6      442.47      500.81     15.97 o 
  -4   3   6     2232.90     2273.36     43.18 o 
  -3   3   6     2476.49     2456.70     50.25 o 
  -2   3   6     1986.96     2135.44     43.82 o 
  -1   3   6      368.02      427.19     14.66 o 
   0   3   6      418.71      455.19     17.55 o 
   1   3   6     3362.55     3256.63     59.02 o 
   2   3   6     2416.75     2498.62     47.79 o 
   3   3   6      323.99      372.43     15.70 o 
   4   3   6        0.04       14.02      7.97 o 
   5   3   6        0.03       -7.87     10.70 o 
   6   3   6       39.26       27.64     11.07 o 
   7   3   6       66.39       60.05     16.11 o 
   8   3   6      799.79      774.61     46.17 o 
   9   3   6        0.75       14.05     24.03 o 
  10   3   6      131.96      140.06     31.65 o 
  11   3   6       89.77      106.56     38.54 o 
  12   3   6      147.90      115.35     50.93 o 
 -15   4   6      202.90      281.75     97.67 o 
 -14   4   6      658.58      664.10     68.58 o 
 -13   4   6      294.01      317.15     50.82 o 
 -12   4   6      122.55      119.81     38.22 o 
 -11   4   6       49.42       -9.71     28.37 o 
 -10   4   6      107.68      124.00     35.42 o 
  -9   4   6       48.42       50.48     15.96 o 
  -8   4   6     2102.57     2044.56     56.62 o 
  -7   4   6       73.44       80.20     11.57 o 
  -6   4   6       17.34        0.04      7.93 o 
  -5   4   6     1092.97     1023.77     25.83 o 
  -4   4   6     1604.86     1690.58     32.92 o 
  -3   4   6      840.50      922.55     28.40 o 
  -2   4   6      445.65      519.16     34.29 o 
  -1   4   6     2369.68     2929.23    128.83 o 
   0   4   6     1901.84     1948.09     35.95 o 
   1   4   6        3.95       -7.44      7.44 o 
   2   4   6      449.04      510.90     21.77 o 
   3   4   6     1066.43     1317.36     30.84 o 
   4   4   6      433.97      413.36     18.62 o 
   5   4   6       35.43       42.86     10.17 o 
   6   4   6     2501.50     2360.96     47.50 o 
   7   4   6      887.35      894.48     40.19 o 
   8   4   6      483.93      524.36     37.11 o 
   9   4   6      416.63      371.49     49.22 o 
  10   4   6      369.96      471.49     56.05 o 
  11   4   6      170.43      184.17     42.88 o 
  12   4   6      724.75      561.78    172.10 o 
 -15   5   6      595.75      489.13     66.34 o 
 -14   5   6      612.24      510.46     62.80 o 
 -13   5   6      506.29      511.41     61.80 o 
 -12   5   6      878.89      994.58     71.78 o 
 -11   5   6      175.85      243.08     42.18 o 
 -10   5   6        3.06      -16.59     20.49 o 
  -9   5   6      116.83      137.46     19.50 o 
  -8   5   6      885.11      817.39     33.40 o 
  -7   5   6        1.63       -9.46      9.46 o 
  -6   5   6       95.37      124.44     11.34 o 
  -5   5   6      396.21      520.35     21.03 o 
  -4   5   6      234.83      213.60     10.90 o 
  -3   5   6     4753.81     4948.29     81.30 o 
  -2   5   6     9258.63     9795.92    154.21 o 
  -1   5   6       26.10       26.66      7.45 o 
   0   5   6       51.13       56.84      9.32 o 
   1   5   6       41.25       47.21      6.45 o 
   2   5   6      364.61      405.65     14.84 o 
   3   5   6       32.71       52.61     10.31 o 
   4   5   6       50.61       30.83     10.81 o 
   5   5   6     1161.05     1210.01     29.63 o 
   6   5   6      122.62      107.67     13.27 o 
   7   5   6      137.82      115.23     18.04 o 
   8   5   6     1153.70     1154.17     51.39 o 
   9   5   6        0.37       -2.15     23.85 o 
  10   5   6       37.77       12.42     30.44 o 
  11   5   6       10.41       28.83     31.76 o 
 -14   6   6       22.87       86.35     48.72 o 
 -13   6   6      626.99      576.64     96.77 o 
 -12   6   6       89.70      124.81     55.04 o 
 -11   6   6       56.48       22.95     31.73 o 
 -10   6   6      111.50       69.98     24.29 o 
  -9   6   6       82.98      119.34     20.41 o 
  -8   6   6      257.61      288.79     22.41 o 
  -7   6   6      524.57      523.18     21.66 o 
  -6   6   6     1156.26     1195.77     29.56 o 
  -5   6   6      134.88      119.08     13.03 o 
  -4   6   6     1379.34     1418.78     36.06 o 
  -3   6   6     2729.95     2815.55     53.96 o 
  -2   6   6       57.55       44.36      8.04 o 
  -1   6   6      180.18      154.46     11.62 o 
   0   6   6     1599.54     1793.57     40.99 o 
   1   6   6        7.85        6.65      7.00 o 
   2   6   6     1284.16     1348.96     29.25 o 
   3   6   6      316.99      331.15     16.67 o 
   4   6   6      446.99      461.01     20.53 o 
   5   6   6      123.17      109.52     14.44 o 
   6   6   6      115.64      107.19     14.80 o 
   7   6   6     1825.22     1800.07     52.45 o 
   8   6   6        3.27       30.12     23.09 o 
   9   6   6       38.69      -13.87     23.63 o 
  10   6   6      262.68      306.07     64.39 o 
  11   6   6        3.67      -40.45     40.45 o 
 -14   7   6       18.27       46.46     43.69 o 
 -13   7   6     1521.76     1591.99     96.43 o 
 -12   7   6       35.52       -2.14     34.42 o 
 -11   7   6       19.09       26.48     34.06 o 
 -10   7   6      274.80      206.66     30.28 o 
  -9   7   6      155.29      129.80     29.91 o 
  -8   7   6     1148.00     1129.76     40.62 o 
  -7   7   6       23.57       27.11     10.84 o 
  -6   7   6      116.70       90.79     18.00 o 
  -5   7   6     2620.87     2684.18     54.73 o 
  -4   7   6     3885.54     3811.59     79.90 o 
  -3   7   6     1360.13     1330.79     30.26 o 
  -2   7   6     4739.95     5038.42     89.71 o 
  -1   7   6     1611.40     1623.03     37.77 o 
   0   7   6      178.22      227.01     12.12 o 
   1   7   6      828.88      921.45     21.51 o 
   2   7   6      742.41      747.66     24.43 o 
   3   7   6     2377.30     2369.89     54.19 o 
   4   7   6     1410.70     1444.92     34.20 o 
   5   7   6      270.62      310.98     21.59 o 
   6   7   6      323.65      304.95     23.28 o 
   7   7   6     1046.07      951.05     64.20 o 
   8   7   6      649.96      659.32     41.96 o 
   9   7   6       45.72       70.61     29.39 o 
  10   7   6       41.45       51.42     31.88 o 
  11   7   6       43.34        3.65     45.10 o 
 -14   8   6       35.21       55.52     42.75 o 
 -13   8   6       10.91       45.06     40.60 o 
 -12   8   6       45.09       -6.32     36.32 o 
 -11   8   6      262.92      269.58     44.57 o 
 -10   8   6       11.23       12.57     23.48 o 
  -9   8   6        6.12      -16.12     20.28 o 
  -8   8   6        8.21       -4.50     15.47 o 
  -7   8   6       49.49       47.79     11.17 o 
  -6   8   6       66.26       79.71     15.27 o 
  -5   8   6       51.69       40.39     10.83 o 
  -4   8   6     4135.74     4028.46     69.38 o 
  -3   8   6      497.94      496.76     18.73 o 
  -2   8   6      129.06      135.34     11.32 o 
  -1   8   6        2.23       18.88      9.72 o 
   0   8   6     2105.41     2174.25     41.73 o 
   1   8   6       45.48       47.62      9.44 o 
   2   8   6      437.28      417.98     19.54 o 
   3   8   6      111.57      107.18     14.07 o 
   4   8   6       10.09       15.12     15.80 o 
   5   8   6       35.11       59.08     17.13 o 
   6   8   6        1.39       -7.67     16.22 o 
   7   8   6      162.73      170.72     23.50 o 
   8   8   6       35.85       43.76     21.54 o 
   9   8   6      506.74      527.76     40.58 o 
  10   8   6      212.47      294.62     42.95 o 
  11   8   6        3.69       29.29     75.11 o 
 -14   9   6        5.45       39.19     44.80 o 
 -13   9   6      265.41      252.45     51.51 o 
 -12   9   6      107.39       73.19     39.22 o 
 -11   9   6      179.23      175.06     39.71 o 
 -10   9   6      774.63      769.17     49.18 o 
  -9   9   6      171.57      199.73     28.62 o 
  -8   9   6      553.19      498.27     36.56 o 
  -7   9   6       74.74       79.47     12.20 o 
  -6   9   6      203.11      221.33     17.18 o 
  -5   9   6     2713.18     2582.42     85.24 o 
  -4   9   6    11611.46    11224.84    192.72 o 
  -3   9   6     2640.47     2659.13     49.64 o 
  -2   9   6       31.54       36.66     10.15 o 
  -1   9   6     3371.64     3400.19     71.78 o 
   0   9   6      107.37      133.89     13.00 o 
   1   9   6      194.07      190.15     13.22 o 
   2   9   6      609.65      681.68     25.16 o 
   3   9   6      585.87      507.46     23.31 o 
   4   9   6      536.57      549.45     25.24 o 
   5   9   6     1582.54     1439.47     45.50 o 
   6   9   6     1216.21     1246.09     44.08 o 
   7   9   6     1033.45     1028.89     44.14 o 
   8   9   6      206.50      206.58     30.59 o 
   9   9   6      118.06       74.60     37.25 o 
  10   9   6       93.55       75.24     35.05 o 
  11   9   6       79.99       76.36     45.77 o 
 -13  10   6        1.03       21.20     48.95 o 
 -12  10   6       74.75      105.49     42.43 o 
 -11  10   6     1071.25     1101.55     76.98 o 
 -10  10   6      565.07      646.33     87.80 o 
  -9  10   6       63.42       51.10     25.01 o 
  -8  10   6      815.83      771.34     45.40 o 
  -7  10   6        5.89       15.59     13.09 o 
  -6  10   6      656.98      683.64     37.52 o 
  -5  10   6      276.82      271.97     18.04 o 
  -4  10   6      255.23      246.91     16.83 o 
  -3  10   6        2.80       -9.79      9.79 o 
  -2  10   6        5.53       14.10     10.22 o 
  -1  10   6      557.90      505.81     25.63 o 
   0  10   6       53.93       54.49     11.50 o 
   1  10   6      638.57      606.62     21.52 o 
   2  10   6      480.60      457.91     21.59 o 
   3  10   6      621.49      635.03     27.86 o 
   4  10   6      991.08      975.83     57.84 o 
   5  10   6      480.68      445.11     44.24 o 
   6  10   6       92.65       95.75     21.28 o 
   7  10   6       20.65        7.03     22.08 o 
   8  10   6        0.91       17.83     26.96 o 
   9  10   6        0.39       21.28     30.32 o 
  10  10   6       58.38       26.55     36.52 o 
 -13  11   6        0.37      -39.50     39.53 o 
 -12  11   6       45.87       81.68     67.89 o 
 -11  11   6      111.17       80.56     37.14 o 
 -10  11   6      105.58      173.38     40.01 o 
  -9  11   6      183.27      175.34     41.61 o 
  -8  11   6      344.20      370.10     35.44 o 
  -7  11   6      462.06      378.09     26.71 o 
  -6  11   6      164.09      140.20     17.08 o 
  -5  11   6       27.37        3.60     12.29 o 
  -4  11   6        1.93        5.75     11.66 o 
  -3  11   6      387.10      391.62     19.61 o 
  -2  11   6      484.33      531.32     22.26 o 
  -1  11   6      372.76      367.45     28.58 o 
   0  11   6      221.18      251.69     17.30 o 
   1  11   6       79.76       70.68     11.90 o 
   2  11   6      236.48      249.90     18.35 o 
   3  11   6      925.55      973.86     37.52 o 
   4  11   6       23.22       29.04     17.37 o 
   5  11   6      183.54      183.44     22.49 o 
   6  11   6       58.35       40.63     19.40 o 
   7  11   6      308.68      324.02     33.60 o 
   8  11   6        6.17        4.53     24.92 o 
   9  11   6       25.09       20.58     34.09 o 
  10  11   6       24.18       71.43     35.32 o 
 -13  12   6      197.44      220.49     52.58 o 
 -12  12   6      373.31      362.20     56.32 o 
 -11  12   6     1197.93     1334.61    124.28 o 
 -10  12   6      402.79      403.40     51.32 o 
  -9  12   6      898.19      916.00     55.23 o 
  -8  12   6      205.11      255.80     34.12 o 
  -7  12   6      276.33      237.14     31.84 o 
  -6  12   6     2911.03     2903.58     76.11 o 
  -5  12   6     3438.97     3352.42     74.64 o 
  -4  12   6        9.71       -3.20     13.85 o 
  -3  12   6      642.18      681.35     33.30 o 
  -2  12   6      238.10      233.53     17.48 o 
  -1  12   6     4054.55     4111.23     98.87 o 
   0  12   6      151.96      134.20     19.53 o 
   1  12   6      454.94      498.98     21.62 o 
   2  12   6      699.02      677.96     32.04 o 
   3  12   6     2590.33     2474.78     64.55 o 
   4  12   6      976.60      847.92     51.95 o 
   5  12   6      369.11      397.76     28.82 o 
   6  12   6       37.69       58.15     23.61 o 
   7  12   6        3.42       -3.83     23.81 o 
   8  12   6       71.60       48.64     37.66 o 
   9  12   6      558.37      489.95     51.18 o 
  10  12   6       79.66       62.57     59.55 o 
 -12  13   6        8.78       13.39     37.90 o 
 -11  13   6       37.51       -3.54     35.20 o 
 -10  13   6      717.38      689.18     62.68 o 
  -9  13   6       38.68       23.81     25.72 o 
  -8  13   6        6.19       -6.63     18.45 o 
  -7  13   6      363.14      330.42     27.37 o 
  -6  13   6      199.92      208.70     23.68 o 
  -5  13   6        0.81      -15.67     15.67 o 
  -4  13   6        0.90      -13.39     13.39 o 
  -3  13   6      965.60      985.14     34.52 o 
  -2  13   6     1167.60     1225.25     37.78 o 
  -1  13   6       74.77       79.95     20.77 o 
   0  13   6        1.00       -2.47     13.30 o 
   1  13   6       20.18       27.62     14.31 o 
   2  13   6       92.76       72.43     18.62 o 
   3  13   6      412.11      388.76     27.59 o 
   4  13   6        8.17      -19.32     19.87 o 
   5  13   6      287.50      289.65     31.51 o 
   6  13   6        2.10        2.18     23.34 o 
   7  13   6       97.58      112.38     28.65 o 
   8  13   6      166.37      237.07     40.57 o 
   9  13   6      314.65      271.50     50.60 o 
 -12  14   6      871.44      997.90     83.85 o 
 -11  14   6      590.46      618.73     67.86 o 
 -10  14   6        7.52       47.88     39.92 o 
  -9  14   6      896.82      781.63     43.02 o 
  -8  14   6       35.37       38.27     24.16 o 
  -7  14   6       41.32       28.62     20.42 o 
  -6  14   6      306.48      283.73     25.80 o 
  -5  14   6     2231.28     2024.36     61.19 o 
  -4  14   6      850.78      814.99     38.20 o 
  -3  14   6      310.22      292.86     25.02 o 
  -2  14   6       73.98       36.68     17.83 o 
  -1  14   6      867.25      763.78     35.55 o 
   0  14   6     2345.79     2375.30     55.77 o 
   1  14   6        4.02       17.45     14.82 o 
   2  14   6     1056.81      919.09     38.76 o 
   3  14   6      308.86      291.64     31.78 o 
   4  14   6      213.86      156.61     31.06 o 
   5  14   6      124.79      142.88     27.69 o 
   6  14   6       99.89       74.59     26.64 o 
   7  14   6      286.08      217.80     40.60 o 
   8  14   6       61.04       56.30     33.37 o 
   9  14   6       35.45       28.69     37.72 o 
 -11  15   6      112.14       65.54     43.55 o 
 -10  15   6       14.35       18.05     27.07 o 
  -9  15   6       12.18        5.21     25.54 o 
  -8  15   6      936.61      894.13     45.43 o 
  -7  15   6        0.08       -9.84     19.31 o 
  -6  15   6      290.67      275.68     32.18 o 
  -5  15   6       64.00       38.36     24.35 o 
  -4  15   6     3192.41     3232.32     85.59 o 
  -3  15   6     1035.16      963.87     42.43 o 
  -2  15   6      954.57      929.56     41.99 o 
  -1  15   6     2387.12     2350.53     91.81 o 
   0  15   6       50.46       35.68     22.16 o 
   1  15   6       22.58       29.62     17.72 o 
   2  15   6      402.89      391.63     29.69 o 
   3  15   6      413.17      375.00     33.85 o 
   4  15   6      101.84       62.21     25.09 o 
   5  15   6      313.07      254.28     32.63 o 
   6  15   6      157.47      170.35     31.20 o 
   7  15   6        4.89       17.61     29.97 o 
   8  15   6        2.32      -39.31     39.31 o 
 -11  16   6      125.98      149.84     49.57 o 
 -10  16   6      209.38      175.75     34.33 o 
  -9  16   6       88.47       71.29     28.88 o 
  -8  16   6      230.10      230.65     29.53 o 
  -7  16   6      111.58      146.12     24.55 o 
  -6  16   6      415.25      441.80     32.90 o 
  -5  16   6      204.80      219.15     29.50 o 
  -4  16   6      245.23      243.14     26.27 o 
  -3  16   6      748.79      722.74     38.56 o 
  -2  16   6       21.21       18.44     19.09 o 
  -1  16   6       62.05       57.02     21.36 o 
   0  16   6      445.57      463.80     32.35 o 
   1  16   6        5.46       15.58     20.38 o 
   2  16   6      485.31      449.17     30.82 o 
   3  16   6      224.32      234.56     30.88 o 
   4  16   6       98.16       74.36     24.95 o 
   5  16   6      294.34      327.81     35.84 o 
   6  16   6       18.08       31.45     35.03 o 
   7  16   6        0.06      -36.33     36.33 o 
   8  16   6       31.13       -0.03     32.34 o 
 -10  17   6      211.67      306.18     73.31 o 
  -9  17   6      396.28      389.49     53.76 o 
  -8  17   6      158.45      108.13     31.01 o 
  -7  17   6      331.78      278.23     30.41 o 
  -6  17   6       74.04       71.60     22.86 o 
  -5  17   6       16.61       68.20     22.65 o 
  -4  17   6      117.08      116.59     28.01 o 
  -3  17   6      259.28      253.30     27.85 o 
  -2  17   6     1389.21     1389.68     52.47 o 
  -1  17   6     2390.65     2266.49     70.02 o 
   0  17   6      127.01      134.18     24.60 o 
   1  17   6        7.31       -5.13     21.09 o 
   2  17   6       34.73       31.17     22.79 o 
   3  17   6      153.60      170.75     28.73 o 
   4  17   6        7.26      -25.34     25.34 o 
   5  17   6       25.24       -0.35     24.92 o 
   6  17   6      135.24       70.48     86.53 o 
   7  17   6      152.21      168.01     38.65 o 
  -9  18   6        1.95        0.32     43.95 o 
  -8  18   6      414.88      367.80     39.91 o 
  -7  18   6       86.72       67.09     29.45 o 
  -6  18   6       17.33      -20.55     22.72 o 
  -5  18   6        2.58       23.14     28.26 o 
  -4  18   6        9.68      -20.19     20.19 o 
  -3  18   6        2.58      -34.27     34.27 o 
  -2  18   6      203.61      240.20     32.62 o 
  -1  18   6       93.40       85.84     23.30 o 
   0  18   6      413.16      455.81     37.78 o 
   1  18   6        0.01      -13.70     21.32 o 
   2  18   6      139.98       80.30     37.83 o 
   3  18   6       40.31       23.97     24.48 o 
   4  18   6      665.81      715.68     57.42 o 
   5  18   6      561.82      550.60     51.18 o 
   6  18   6       90.45       79.70     35.04 o 
  -9  19   6       33.50       67.04     50.98 o 
  -8  19   6       19.58        0.70     28.34 o 
  -7  19   6        7.67       27.93     36.89 o 
  -6  19   6       86.65      126.46     27.57 o 
  -5  19   6        1.26      -11.50     23.13 o 
  -4  19   6       92.50       69.53     25.51 o 
  -3  19   6       69.34       85.28     24.53 o 
  -2  19   6        1.87       76.21     37.10 o 
  -1  19   6      125.80      158.77     27.71 o 
   0  19   6      107.74       84.95     33.25 o 
   1  19   6        1.91       -8.34     31.00 o 
   2  19   6      257.85      272.85     40.13 o 
   3  19   6      336.51      375.66     36.26 o 
   4  19   6        0.07       41.42     30.04 o 
   5  19   6       88.01      138.77     40.62 o 
   6  19   6        3.57       48.73     37.75 o 
  -8  20   6       18.53      -10.25     43.67 o 
  -7  20   6      231.10      255.67     38.39 o 
  -6  20   6       41.36       20.78     50.62 o 
  -5  20   6        6.52       46.11     26.78 o 
  -4  20   6      203.59      181.15     29.79 o 
  -3  20   6      239.30      201.34     30.33 o 
  -2  20   6       72.73       46.34     28.18 o 
  -1  20   6        1.95      -20.35     22.44 o 
   0  20   6       20.84       17.93     28.32 o 
   1  20   6       65.68       15.27     25.06 o 
   2  20   6       35.55      -17.33     38.81 o 
   3  20   6      142.96      135.88     30.51 o 
   4  20   6       16.96       20.77     28.26 o 
   5  20   6       61.57       51.94     36.43 o 
  -6  21   6        0.77      -59.10     59.10 o 
  -5  21   6      136.49      123.77     32.97 o 
  -4  21   6       88.11      100.02     32.96 o 
  -3  21   6      657.23      626.16     43.33 o 
  -2  21   6      612.89      580.86     42.72 o 
  -1  21   6      614.43      705.99     45.59 o 
   0  21   6      238.58      288.10     34.69 o 
   1  21   6       13.94       26.31     27.80 o 
   2  21   6      210.91      199.54     33.36 o 
   3  21   6       45.53       26.96     27.89 o 
  -5  22   6       32.82      -35.26     69.25 o 
  -4  22   6       40.28       71.26     34.94 o 
  -3  22   6       38.47       35.04     46.69 o 
  -2  22   6      237.89      313.28     41.36 o 
  -1  22   6       48.52       77.22     33.66 o 
   0  22   6       67.82       65.88     30.12 o 
   1  22   6      294.99      300.80     35.76 o 
   2  22   6       10.06      -34.60     42.34 o 
 -15   1   7      260.01      285.56     54.09 o 
 -14   1   7        0.62      -24.54     35.83 o 
 -13   1   7      840.29      921.36     71.96 o 
 -12   1   7      717.42      809.13     63.79 o 
 -11   1   7      171.45      204.41     38.71 o 
 -10   1   7     2150.70     2263.79    115.49 o 
  -9   1   7      449.79      460.43     32.17 o 
  -8   1   7     2399.58     2342.62     60.64 o 
  -7   1   7      174.93      192.93     12.55 o 
  -6   1   7      181.07      161.12     10.49 o 
  -5   1   7        5.44       -6.42      7.32 o 
  -4   1   7      772.57      692.97     18.14 o 
  -3   1   7      172.96      146.37     11.66 o 
  -2   1   7      949.99      741.94     27.43 o 
  -1   1   7      256.86      319.97     14.52 o 
   0   1   7     1059.36     1083.98     22.45 o 
   1   1   7        1.73        7.96      5.99 o 
   2   1   7      643.83      608.93     17.57 o 
   3   1   7     2029.27     1937.47     45.40 o 
   4   1   7     2902.60     2888.76     56.09 o 
   5   1   7      188.50      205.22     15.90 o 
   6   1   7      623.65      516.32     22.01 o 
   7   1   7       10.08       18.22     14.63 o 
   8   1   7       82.22      102.56     29.00 o 
   9   1   7      144.10      208.72     43.35 o 
  10   1   7       34.42       67.01     41.92 o 
  11   1   7      985.08      886.13     79.10 o 
 -15   2   7       12.68       26.93     43.03 o 
 -14   2   7      532.54      504.69     60.42 o 
 -13   2   7      226.36      302.40     78.49 o 
 -12   2   7      552.35      628.28     57.47 o 
 -11   2   7      221.72      219.05     46.92 o 
 -10   2   7      199.33      249.18     48.04 o 
  -9   2   7       20.55       -3.78     16.65 o 
  -8   2   7      462.96      486.87     22.17 o 
  -7   2   7      690.65      649.26     25.92 o 
  -6   2   7      415.22      395.86     14.75 o 
  -5   2   7      812.84      817.20     19.79 o 
  -4   2   7      919.17      955.62     21.28 o 
  -3   2   7      526.63      493.94     30.63 o 
  -2   2   7      620.70      582.92     61.13 o 
  -1   2   7       57.06       71.54      6.35 o 
   0   2   7        8.02       10.68     10.99 o 
   1   2   7       93.30       91.30      8.43 o 
   2   2   7      115.13      141.25     11.02 o 
   3   2   7     2561.61     2466.58     54.68 o 
   4   2   7        5.21       11.26     10.52 o 
   5   2   7       92.40      114.78     13.64 o 
   6   2   7      103.60      137.99     14.38 o 
   7   2   7       16.68        2.41     12.43 o 
   8   2   7      475.69      475.03     42.52 o 
   9   2   7       38.89       51.39     62.25 o 
  10   2   7      397.27      263.62     55.26 o 
  11   2   7       26.75      124.88    110.98 o 
 -15   3   7      215.30      193.63     51.80 o 
 -14   3   7       23.31       85.11     43.20 o 
 -13   3   7      156.49       82.27     37.57 o 
 -12   3   7       27.08       34.72     32.99 o 
 -11   3   7      154.62      138.33     35.48 o 
 -10   3   7      898.29      829.89     56.65 o 
  -9   3   7        0.49       25.70     27.97 o 
  -8   3   7       76.87       71.34     16.34 o 
  -7   3   7      427.69      458.62     19.23 o 
  -6   3   7      226.94      260.40     11.67 o 
  -5   3   7      120.93      103.10     13.28 o 
  -4   3   7      223.29      251.53     11.03 o 
  -3   3   7      437.84      362.14     11.32 o 
  -2   3   7      285.20      359.02     13.56 o 
  -1   3   7        4.40       14.12      6.06 o 
   0   3   7       48.74       58.78      9.95 o 
   1   3   7       16.17       14.82      6.87 o 
   2   3   7        2.79       13.54      9.38 o 
   3   3   7      397.57      416.59     15.66 o 
   4   3   7     3434.06     3351.52     64.23 o 
   5   3   7     1112.87     1068.24     34.31 o 
   6   3   7       27.78       22.25     11.71 o 
   7   3   7       55.66       46.72     16.03 o 
   8   3   7      584.42      581.20     45.67 o 
   9   3   7      817.45      865.51     70.93 o 
  10   3   7       93.94      153.19     45.61 o 
  11   3   7       26.50       97.55     48.72 o 
 -14   4   7       18.36      -24.24     37.14 o 
 -13   4   7      176.99      212.19     48.04 o 
 -12   4   7        1.30        5.82     30.72 o 
 -11   4   7        2.04      -15.44     33.16 o 
 -10   4   7     3103.67     3097.95    118.50 o 
  -9   4   7      303.40      280.08     49.75 o 
  -8   4   7       29.26        7.56     12.34 o 
  -7   4   7     3120.23     3038.88     65.91 o 
  -6   4   7     2003.73     1955.87     35.98 o 
  -5   4   7     4593.87     4786.46     86.03 o 
  -4   4   7        0.12        1.08      7.84 o 
  -3   4   7       57.23       42.71      8.74 o 
  -2   4   7     1226.13     1328.20     32.81 o 
  -1   4   7     1810.23     2037.99     84.87 o 
   0   4   7        0.58       -0.96      6.35 o 
   1   4   7      904.26      940.71     33.15 o 
   2   4   7     3575.89     3483.38     77.73 o 
   3   4   7      241.71      215.62     12.91 o 
   4   4   7      265.23      241.13     15.21 o 
   5   4   7       16.39       28.68     12.05 o 
   6   4   7     3103.25     2988.64     61.46 o 
   7   4   7      489.04      461.77     26.50 o 
   8   4   7        0.39       39.81     28.29 o 
   9   4   7       12.01       16.85     34.74 o 
  10   4   7      457.25      495.07    124.06 o 
  11   4   7      385.93      552.75     68.89 o 
 -14   5   7      609.64      557.37     65.51 o 
 -13   5   7      355.19      367.17     52.14 o 
 -12   5   7      385.49      365.33     48.42 o 
 -11   5   7      809.38      826.75    174.36 o 
 -10   5   7       46.31       58.52     28.84 o 
  -9   5   7      112.27      115.43     22.45 o 
  -8   5   7      879.71      826.67     31.63 o 
  -7   5   7      577.60      609.73     24.05 o 
  -6   5   7       93.03      110.08     11.67 o 
  -5   5   7     2029.06     2005.52     38.25 o 
  -4   5   7      383.38      384.58     21.27 o 
  -3   5   7      454.82      438.95     16.86 o 
  -2   5   7      508.04      621.00     20.27 o 
  -1   5   7        2.19        1.21      7.58 o 
   0   5   7      120.76      122.59      9.53 o 
   1   5   7      227.48      256.92     16.78 o 
   2   5   7      396.26      399.65     12.34 o 
   3   5   7      661.17      710.92     22.29 o 
   4   5   7      794.96      861.96     29.57 o 
   5   5   7      877.69      889.35     31.53 o 
   6   5   7     1640.58     1568.66     56.85 o 
   7   5   7      122.60       86.99     18.89 o 
   8   5   7     1657.27     1530.07     69.50 o 
   9   5   7       18.13       32.40     66.31 o 
  10   5   7       36.19       13.20     39.03 o 
  11   5   7      112.14       66.40     44.81 o 
 -14   6   7      147.51      138.42     48.16 o 
 -13   6   7       17.32       40.25     44.66 o 
 -12   6   7      204.87      221.53     44.11 o 
 -11   6   7      593.78      590.85    110.30 o 
 -10   6   7        2.90      -24.68     24.68 o 
  -9   6   7      283.95      211.72     34.52 o 
  -8   6   7      276.68      265.72     21.36 o 
  -7   6   7      293.25      298.98     17.52 o 
  -6   6   7       97.32      108.42     14.38 o 
  -5   6   7      803.53      753.67     24.81 o 
  -4   6   7      403.35      378.18     13.91 o 
  -3   6   7     1000.72      922.49     25.21 o 
  -2   6   7      444.39      441.52     22.44 o 
  -1   6   7      687.88      718.93     25.22 o 
   0   6   7      357.45      357.83     15.42 o 
   1   6   7       25.85       33.20      5.87 o 
   2   6   7      865.11      863.17     20.00 o 
   3   6   7      879.61      858.34     29.55 o 
   4   6   7     1049.94      977.98     39.17 o 
   5   6   7      361.28      354.07     22.36 o 
   6   6   7     2024.56     1844.19     50.92 o 
   7   6   7     2489.78     2407.78    124.06 o 
   8   6   7      167.84      167.19     33.03 o 
   9   6   7       44.25       10.05     45.56 o 
  10   6   7       13.76       -3.53     41.77 o 
  11   6   7      518.17      525.98     65.48 o 
 -14   7   7       25.94      -24.99     38.91 o 
 -13   7   7        4.00       -0.85     37.06 o 
 -12   7   7        3.18      -32.80     32.80 o 
 -11   7   7      740.60      772.91     62.04 o 
 -10   7   7        7.36       33.38     30.62 o 
  -9   7   7       65.43       35.44     27.24 o 
  -8   7   7      498.87      561.24     35.83 o 
  -7   7   7       61.41       63.33     14.47 o 
  -6   7   7      157.63      169.58     17.21 o 
  -5   7   7       71.87       66.71     12.17 o 
  -4   7   7       62.97       59.92      9.51 o 
  -3   7   7       22.31       17.24      9.04 o 
  -2   7   7      387.25      418.16     21.68 o 
  -1   7   7      803.96      797.48     22.67 o 
   0   7   7     1066.55     1089.41     22.67 o 
   1   7   7      942.40      930.18     19.45 o 
   2   7   7      462.01      475.83     16.06 o 
   3   7   7        0.10       -6.60      9.35 o 
   4   7   7     1546.30     1541.78     36.13 o 
   5   7   7     1033.27     1110.54     36.92 o 
   6   7   7      269.35      220.98     31.31 o 
   7   7   7       35.43       38.17     33.11 o 
   8   7   7       79.70       91.04     31.77 o 
   9   7   7      266.66      276.14     51.99 o 
  10   7   7       72.97      -15.91     42.27 o 
 -14   8   7       18.82       -0.45     42.74 o 
 -13   8   7        5.90      -37.92     65.19 o 
 -12   8   7      199.69      130.15     40.63 o 
 -11   8   7      183.57      198.59     56.62 o 
 -10   8   7        1.41       13.30     29.22 o 
  -9   8   7      687.17      720.84     53.76 o 
  -8   8   7       81.17       94.74     23.50 o 
  -7   8   7      280.10      290.28     20.77 o 
  -6   8   7        4.70       20.17     24.11 o 
  -5   8   7       80.49       74.51     13.54 o 
  -4   8   7     1669.18     1582.82     41.12 o 
  -3   8   7       50.12       51.11     11.63 o 
  -2   8   7      401.46      364.30     17.09 o 
  -1   8   7       54.97       87.67      9.75 o 
   0   8   7      483.62      525.45     19.29 o 
   1   8   7       10.53       10.92      8.40 o 
   2   8   7     1315.67     1297.19     30.44 o 
   3   8   7      488.57      506.20     20.40 o 
   4   8   7       55.95       50.87     13.65 o 
   5   8   7      163.36      162.46     19.44 o 
   6   8   7       22.58       -3.71     24.81 o 
   7   8   7      393.89      440.52     55.54 o 
   8   8   7       43.73        7.32     25.02 o 
   9   8   7      130.09      177.06     36.86 o 
  10   8   7      535.60      604.72     69.50 o 
 -14   9   7      191.21      281.31     55.19 o 
 -13   9   7       21.94       -2.97     35.24 o 
 -12   9   7      491.51      556.60     59.35 o 
 -11   9   7      360.41      464.82    124.73 o 
 -10   9   7      132.51      190.38     45.79 o 
  -9   9   7      387.95      422.95     60.45 o 
  -8   9   7      109.85      112.32     23.68 o 
  -7   9   7      202.71      177.52     18.49 o 
  -6   9   7      157.93      115.62     20.12 o 
  -5   9   7      259.83      287.62     22.65 o 
  -4   9   7      138.88      171.38     12.62 o 
  -3   9   7      537.95      545.98     19.72 o 
  -2   9   7      296.57      281.90     14.90 o 
  -1   9   7     1920.35     1931.46     42.35 o 
   0   9   7      889.59      880.67     23.86 o 
   1   9   7        0.01       14.44      9.44 o 
   2   9   7     2028.02     2022.68     42.07 o 
   3   9   7      302.52      295.03     22.46 o 
   4   9   7     1183.80     1118.25     46.24 o 
   5   9   7      986.40      989.12     56.73 o 
   6   9   7       12.31       -9.70     22.14 o 
   7   9   7      133.20      108.27     27.25 o 
   8   9   7       76.86       56.20     25.72 o 
   9   9   7        1.17       -4.17     31.10 o 
  10   9   7        2.84      -37.93     37.93 o 
 -13  10   7       46.27       51.36     43.21 o 
 -12  10   7       10.03       34.02     52.78 o 
 -11  10   7       62.17       36.61     36.99 o 
 -10  10   7     1159.23     1132.21     74.62 o 
  -9  10   7     2123.18     2062.96     92.72 o 
  -8  10   7      175.29      173.40     27.58 o 
  -7  10   7        0.01       17.01     19.91 o 
  -6  10   7      277.39      263.13     27.01 o 
  -5  10   7      996.21     1002.58     42.26 o 
  -4  10   7       93.08       84.34     13.45 o 
  -3  10   7        7.64        0.11     11.36 o 
  -2  10   7       41.35       51.74     13.81 o 
  -1  10   7      229.47      216.12     14.88 o 
   0  10   7        0.90        2.20     10.26 o 
   1  10   7       44.91       46.58     10.85 o 
   2  10   7       35.31       38.13     11.39 o 
   3  10   7      795.33      778.48     39.10 o 
   4  10   7     1756.63     1592.90     56.30 o 
   5  10   7       50.12       90.80     23.18 o 
   6  10   7       20.89        1.31     23.38 o 
   7  10   7      791.35      796.66     47.24 o 
   8  10   7       39.18       28.59     28.95 o 
   9  10   7       88.24      103.78     49.62 o 
  10  10   7        0.93       28.22     44.63 o 
 -13  11   7       97.35      157.36     48.90 o 
 -12  11   7     1416.16     1279.89     88.86 o 
 -11  11   7      390.18      350.30     50.48 o 
 -10  11   7      802.52      755.46     63.14 o 
  -9  11   7      295.74      249.74     40.01 o 
  -8  11   7        0.61      -25.59     28.65 o 
  -7  11   7      748.88      693.46     51.34 o 
  -6  11   7     2001.86     1958.19     55.44 o 
  -5  11   7      722.86      797.11     32.36 o 
  -4  11   7       52.72       44.83     19.61 o 
  -3  11   7      830.90      811.87     29.89 o 
  -2  11   7      108.67      124.54     15.32 o 
  -1  11   7     1983.21     1969.17     45.45 o 
   0  11   7       15.42       23.15     23.08 o 
   1  11   7     3286.42     3018.10     62.40 o 
   2  11   7       63.08       43.17     16.54 o 
   3  11   7       30.73        4.97     18.68 o 
   4  11   7      521.70      544.66     36.38 o 
   5  11   7        3.77       -4.67     20.71 o 
   6  11   7      393.22      398.98     34.93 o 
   7  11   7      562.18      493.51     38.91 o 
   8  11   7        0.80      -13.74     28.41 o 
   9  11   7      239.48      371.79    118.87 o 
 -13  12   7       32.43       -1.94     43.21 o 
 -12  12   7      191.21      251.52     49.91 o 
 -11  12   7        5.13      -27.80     31.71 o 
 -10  12   7      254.99      232.44     44.89 o 
  -9  12   7        4.00      -23.48     32.49 o 
  -8  12   7       18.50       14.08     29.59 o 
  -7  12   7      354.40      340.19     34.72 o 
  -6  12   7      554.15      489.36     28.54 o 
  -5  12   7      895.77      845.71     35.40 o 
  -4  12   7       26.66       29.05     17.57 o 
  -3  12   7       27.07       35.94     14.86 o 
  -2  12   7        0.08       -0.51     13.39 o 
  -1  12   7      358.99      380.12     23.02 o 
   0  12   7       82.64       81.57     15.99 o 
   1  12   7       29.69       44.05     15.79 o 
   2  12   7        3.10      -10.74     15.00 o 
   3  12   7        1.88      -14.09     19.70 o 
   4  12   7       38.30       26.38     21.50 o 
   5  12   7       36.48       38.35     28.85 o 
   6  12   7       74.13       58.29     26.61 o 
   7  12   7       35.22       28.95     25.85 o 
   8  12   7       98.48       78.09     62.25 o 
   9  12   7       12.60       19.05     43.93 o 
 -12  13   7      830.81      788.11     73.95 o 
 -11  13   7      213.85      179.23     78.27 o 
 -10  13   7       16.34       12.51     62.71 o 
  -9  13   7       13.59       25.01     42.86 o 
  -8  13   7     1102.81      992.04     49.10 o 
  -7  13   7     1087.29     1068.23     43.74 o 
  -6  13   7        9.20        5.69     16.14 o 
  -5  13   7      908.23      851.41     38.76 o 
  -4  13   7     1040.42      997.27     38.80 o 
  -3  13   7     1233.87     1174.92     41.58 o 
  -2  13   7       95.33       80.50     17.29 o 
  -1  13   7     2516.94     2539.06     63.10 o 
   0  13   7       80.78       72.61     18.91 o 
   1  13   7      302.66      323.82     24.16 o 
   2  13   7      139.93       83.28     18.63 o 
   3  13   7      462.58      489.02     35.50 o 
   4  13   7      681.95      709.77     41.79 o 
   5  13   7     1244.23     1372.21     56.90 o 
   6  13   7       43.12       82.43     25.85 o 
   7  13   7      188.82      227.12     37.22 o 
   8  13   7       23.56      -41.13     41.13 o 
   9  13   7       20.22       34.23     44.66 o 
 -12  14   7       15.78        4.80     40.13 o 
 -11  14   7       31.25       72.22     44.35 o 
 -10  14   7      149.96      162.27     44.08 o 
  -9  14   7       14.52       21.54     34.75 o 
  -8  14   7       81.15      107.80     25.25 o 
  -7  14   7      234.78      207.56     28.51 o 
  -6  14   7       48.33       33.84     20.25 o 
  -5  14   7      758.45      708.63     49.29 o 
  -4  14   7     2539.06     2533.14     70.07 o 
  -3  14   7      267.25      252.39     23.80 o 
  -2  14   7      198.12      166.82     22.15 o 
  -1  14   7      376.87      412.34     26.16 o 
   0  14   7      205.00      224.01     22.05 o 
   1  14   7     2133.54     1976.95     55.38 o 
   2  14   7        9.79       15.78     17.29 o 
   3  14   7       58.63       43.89     19.50 o 
   4  14   7      205.76      199.74     29.63 o 
   5  14   7       30.80        8.30     24.64 o 
   6  14   7      147.37      104.27     28.98 o 
   7  14   7        5.05       39.36     32.48 o 
   8  14   7       39.82       19.04     40.83 o 
 -11  15   7      118.36      146.98     47.26 o 
 -10  15   7      288.26      304.03     53.40 o 
  -9  15   7      359.76      384.52     36.11 o 
  -8  15   7      234.89      217.58     30.54 o 
  -7  15   7        5.31      -20.75     20.75 o 
  -6  15   7       91.08       53.38     27.26 o 
  -5  15   7      395.23      480.54     32.02 o 
  -4  15   7      244.44      243.82     30.99 o 
  -3  15   7     1746.65     1732.06     59.44 o 
  -2  15   7      140.66      138.71     43.23 o 
  -1  15   7      436.83      490.17     31.51 o 
   0  15   7      101.17      136.32     21.00 o 
   1  15   7       61.65       38.78     22.11 o 
   2  15   7      288.77      333.36     27.23 o 
   3  15   7      947.13      953.62     57.83 o 
   4  15   7      622.89      647.32     44.54 o 
   5  15   7      897.86     1115.98     56.46 o 
   6  15   7        1.29        7.75     31.41 o 
   7  15   7       17.62       14.39     75.34 o 
   8  15   7       75.84        6.97     41.98 o 
 -11  16   7      882.35      802.39     77.18 o 
 -10  16   7      440.17      402.51     70.37 o 
  -9  16   7      381.77      417.05     39.94 o 
  -8  16   7        4.84       34.34     25.00 o 
  -7  16   7        2.16       -9.01     23.08 o 
  -6  16   7      574.28      612.00     42.35 o 
  -5  16   7       34.89       68.98     34.23 o 
  -4  16   7       92.23       90.20     22.18 o 
  -3  16   7      376.58      416.81     31.21 o 
  -2  16   7        8.73      -25.07     32.39 o 
  -1  16   7       87.35      106.07     28.06 o 
   0  16   7      703.08      712.20     41.44 o 
   1  16   7      791.60      717.45     36.27 o 
   2  16   7       68.38       65.23     21.82 o 
   3  16   7     2807.12     2654.85     72.30 o 
   4  16   7        4.66      -21.08     25.32 o 
   5  16   7      612.95      590.56     50.03 o 
   6  16   7      113.63      134.32     37.75 o 
   7  16   7      168.65      249.96     52.63 o 
 -10  17   7        3.23       27.35     42.33 o 
  -9  17   7       38.17       67.81     35.02 o 
  -8  17   7       51.31       29.74     26.38 o 
  -7  17   7       53.30       42.57     26.24 o 
  -6  17   7       10.47        3.38     26.10 o 
  -5  17   7       52.97       87.27     25.90 o 
  -4  17   7       29.27       47.73     24.27 o 
  -3  17   7       13.81       -6.13     20.01 o 
  -2  17   7      110.09       91.45     24.49 o 
  -1  17   7       36.15       11.86     20.52 o 
   0  17   7      222.00      226.05     35.24 o 
   1  17   7      249.50      256.88     28.90 o 
   2  17   7      214.65      246.93     27.67 o 
   3  17   7       53.44        6.93     21.00 o 
   4  17   7       29.41       52.22     25.72 o 
   5  17   7      112.78      151.14     38.10 o 
   6  17   7      241.34      205.26     52.53 o 
  -9  18   7       63.77       61.03     53.01 o 
  -8  18   7       65.15       93.20     47.59 o 
  -7  18   7       75.00       74.22     30.79 o 
  -6  18   7      137.18      138.34     30.82 o 
  -5  18   7      619.42      638.55     69.38 o 
  -4  18   7       97.48      142.12     29.01 o 
  -3  18   7      708.56      683.72     60.23 o 
  -2  18   7     1540.98     1574.16     57.20 o 
  -1  18   7       17.54       82.58     27.02 o 
   0  18   7        8.92       11.33     21.26 o 
   1  18   7      647.88      708.89     42.93 o 
   2  18   7      501.94      548.97     45.10 o 
   3  18   7       51.49       31.79     31.31 o 
   4  18   7       22.91      -17.74     27.04 o 
   5  18   7      811.03      791.92     61.79 o 
   6  18   7      954.66     1201.75     94.87 o 
  -8  19   7       54.55       21.16     45.34 o 
  -7  19   7       88.65      156.88     32.28 o 
  -6  19   7      338.41      339.49     39.09 o 
  -5  19   7      142.39      148.89     39.76 o 
  -4  19   7       79.84       72.29     27.13 o 
  -3  19   7      454.13      571.85     57.03 o 
  -2  19   7       20.27       12.54     25.27 o 
  -1  19   7      179.19      147.10     31.04 o 
   0  19   7       13.01       20.14     27.10 o 
   1  19   7      149.70      157.41     36.36 o 
   2  19   7       22.50       29.36     46.56 o 
   3  19   7        5.08      -11.83     27.55 o 
   4  19   7        9.66       10.21     29.44 o 
   5  19   7       94.05       14.18     89.10 o 
  -7  20   7       95.52       96.41    131.28 o 
  -6  20   7        3.53      -27.55     37.16 o 
  -5  20   7       45.82       81.03     30.10 o 
  -4  20   7      702.88      724.46     50.89 o 
  -3  20   7      310.78      194.26     40.32 o 
  -2  20   7      190.24      193.09     34.06 o 
  -1  20   7      605.58      593.73     62.40 o 
   0  20   7       85.15       62.67     30.69 o 
   1  20   7      928.71      915.44    121.99 o 
   2  20   7      120.29       83.74     30.97 o 
   3  20   7       36.06       88.48     43.69 o 
  -5  21   7        0.34       46.81     85.94 o 
  -4  21   7     1246.87     1476.09    141.88 o 
  -3  21   7        0.27      -24.09     31.68 o 
  -2  21   7       68.59        8.92     27.76 o 
  -1  21   7       84.87       45.12     30.74 o 
   0  21   7       84.27       65.46     30.74 o 
   1  21   7       10.60       18.46     43.29 o 
   2  21   7        2.99       58.87     45.13 o 
  -3  22   7      382.84      469.62     62.84 o 
  -2  22   7       67.31       97.39     45.02 o 
  -1  22   7       12.13       19.04     41.13 o 
 -14   0   8       85.29      -50.98     50.98 o 
 -13   0   8      886.49     1005.55    104.66 o 
 -12   0   8       17.25       27.52     45.11 o 
 -11   0   8      155.27      146.61     51.88 o 
 -10   0   8     1414.92     1439.07     97.89 o 
  -9   0   8      387.28      423.60     53.68 o 
  -8   0   8      136.63      148.76     24.41 o 
  -7   0   8      523.46      528.64     29.27 o 
  -6   0   8       60.72       51.27     13.61 o 
  -5   0   8     2098.65     2025.07     57.91 o 
  -4   0   8     9588.43     9752.53    236.89 o 
  -2   0   8     4259.69     3915.05    114.20 o 
  -1   0   8     3316.97     3515.86    105.90 o 
   0   0   8      653.82      641.36     34.06 o 
   1   0   8        4.23        7.56      8.79 o 
   2   0   8      185.07      171.33     22.52 o 
   3   0   8      127.39      111.67     21.53 o 
   4   0   8        3.93       -0.46     19.26 o 
   5   0   8     1124.71     1057.02     41.60 o 
   6   0   8      263.07      241.82     32.71 o 
   7   0   8     1016.41     1130.67     81.65 o 
   8   0   8       10.95      -31.58     31.58 o 
   9   0   8        8.59        6.77     47.37 o 
  10   0   8       65.54       20.75     48.72 o 
 -14   1   8      230.27      143.36     53.23 o 
 -13   1   8      160.21       65.21     93.16 o 
 -12   1   8      738.36      692.88     59.17 o 
 -11   1   8      893.92      893.65    118.19 o 
 -10   1   8     1775.43     1591.95     74.72 o 
  -9   1   8      427.58      442.31     41.50 o 
  -8   1   8     3934.09     3942.90     95.50 o 
  -7   1   8      529.36      522.08     27.28 o 
  -6   1   8      268.53      288.50     12.57 o 
  -5   1   8      287.17      293.63     13.00 o 
  -4   1   8      740.34      777.70     18.68 o 
  -3   1   8     2147.44     2195.31     61.18 o 
  -2   1   8      768.39      740.22     27.59 o 
  -1   1   8     1371.83     1370.83     32.73 o 
   0   1   8      302.13      289.30     10.99 o 
   1   1   8       57.00       61.46      7.43 o 
   2   1   8        5.65       -5.62      9.01 o 
   3   1   8      248.33      283.71     17.19 o 
   4   1   8      128.62      133.20     15.70 o 
   5   1   8        0.25       13.10     13.09 o 
   6   1   8     1036.58      997.21     33.78 o 
   7   1   8       15.84       10.51     13.63 o 
   8   1   8       25.57       31.09     35.89 o 
   9   1   8      122.49      144.62     44.50 o 
  10   1   8       27.11       33.93     42.73 o 
 -14   2   8      189.77      188.04     46.88 o 
 -13   2   8      360.07      357.25     51.88 o 
 -12   2   8      121.12       88.52     35.72 o 
 -11   2   8      315.35      345.78     42.58 o 
 -10   2   8        1.90       19.10     27.29 o 
  -9   2   8      998.39     1023.52     55.02 o 
  -8   2   8     2758.19     2565.72    113.30 o 
  -7   2   8      641.42      640.13     24.94 o 
  -6   2   8     1307.36     1263.47     27.70 o 
  -5   2   8      218.66      232.50     12.15 o 
  -4   2   8     1277.34     1138.39     26.44 o 
  -3   2   8      182.04      183.64     14.68 o 
  -2   2   8     1157.89     1113.56     49.40 o 
  -1   2   8      589.59      676.76     29.69 o 
   0   2   8      520.23      509.52     17.39 o 
   1   2   8       23.72       37.75      7.82 o 
   2   2   8      377.60      376.31     16.63 o 
   3   2   8      152.84      136.05     13.83 o 
   4   2   8     1017.75     1007.28     32.31 o 
   5   2   8      618.83      644.21     27.92 o 
   6   2   8       53.71       76.32     16.67 o 
   7   2   8      933.91      894.34     39.85 o 
   8   2   8      302.64      354.05     49.26 o 
   9   2   8      205.81      228.69     48.27 o 
  10   2   8        7.41       -8.12     41.79 o 
 -14   3   8        5.74      -10.11     39.42 o 
 -13   3   8      982.30      994.51     86.62 o 
 -12   3   8       46.95       42.99     52.33 o 
 -11   3   8       13.53       -5.51     25.88 o 
 -10   3   8       31.50       45.94     26.62 o 
  -9   3   8       75.34       91.27     26.33 o 
  -8   3   8      519.31      563.94     37.95 o 
  -7   3   8      601.47      598.32     28.34 o 
  -6   3   8      727.45      713.25     22.27 o 
  -5   3   8     1083.36     1054.39     23.51 o 
  -4   3   8      584.28      633.90     18.23 o 
  -3   3   8       20.23       31.73     11.29 o 
  -2   3   8     1229.94     1157.47     39.31 o 
  -1   3   8     1396.84     1512.43     32.96 o 
   0   3   8      418.87      430.08     16.07 o 
   1   3   8      367.32      359.60     14.23 o 
   2   3   8       33.39       45.18     10.72 o 
   3   3   8       11.99        6.83     10.71 o 
   4   3   8      107.99       98.12     17.15 o 
   5   3   8        2.21        6.50     12.87 o 
   6   3   8       91.40       97.57     34.38 o 
   7   3   8       11.68        7.45     17.22 o 
   8   3   8      164.83       98.24     46.24 o 
   9   3   8      628.95      534.28    107.14 o 
  10   3   8      356.74      419.45     57.69 o 
 -14   4   8      295.93      287.73     54.81 o 
 -13   4   8      713.69      652.14     63.29 o 
 -12   4   8      255.52      246.25     82.56 o 
 -11   4   8        2.79      -23.02     27.70 o 
 -10   4   8     4883.33     4659.21    167.59 o 
  -9   4   8       13.99       34.85     30.00 o 
  -8   4   8      149.11      160.51     20.82 o 
  -7   4   8     1792.57     1752.92     51.54 o 
  -6   4   8      582.32      586.56     20.85 o 
  -5   4   8      115.62      151.51     11.88 o 
  -4   4   8      986.93      934.60     23.67 o 
  -3   4   8     1471.41     1454.74     29.93 o 
  -2   4   8     1149.75     1214.45     26.15 o 
  -1   4   8      139.39      143.92      9.64 o 
   0   4   8      637.83      679.08     22.46 o 
   1   4   8      439.78      537.05     16.33 o 
   2   4   8       56.72       45.96     10.91 o 
   3   4   8      428.19      449.18     30.60 o 
   4   4   8      131.87      140.82     28.58 o 
   5   4   8      462.07      531.80     27.44 o 
   6   4   8       23.42       46.55     18.11 o 
   7   4   8      474.05      381.27     63.61 o 
   8   4   8       18.94      -14.73    122.70 o 
   9   4   8        4.22      -34.20     34.20 o 
  10   4   8       48.92       53.84     44.32 o 
 -14   5   8        1.07        3.30     41.02 o 
 -13   5   8       42.26       26.06     37.79 o 
 -12   5   8     1039.62     1050.36     73.08 o 
 -11   5   8      730.48      748.45     58.62 o 
 -10   5   8      735.68      724.06     55.72 o 
  -9   5   8       68.58       72.97     27.97 o 
  -8   5   8      591.63      586.77     33.21 o 
  -7   5   8      230.91      194.52     18.84 o 
  -6   5   8     1661.49     1566.37     36.27 o 
  -5   5   8      533.93      523.34     20.59 o 
  -4   5   8       16.09        7.52      8.38 o 
  -3   5   8       24.64       40.56     10.64 o 
  -2   5   8        9.44       19.59      7.91 o 
  -1   5   8     2861.81     3301.66    184.92 o 
   0   5   8        1.67       -9.35      9.35 o 
   1   5   8     1249.22     1356.50     40.31 o 
   2   5   8       24.05       44.94     12.63 o 
   3   5   8      895.87      967.31     35.38 o 
   4   5   8      570.76      625.36     33.89 o 
   5   5   8       68.81       38.73     19.08 o 
   6   5   8      276.92      303.88     27.64 o 
   7   5   8       42.55       17.23     62.25 o 
   8   5   8       71.46       86.34     38.09 o 
   9   5   8       47.17       35.00     56.84 o 
  10   5   8      507.86      665.19     70.48 o 
 -14   6   8      157.57      208.98     49.61 o 
 -13   6   8       79.52       77.07     41.81 o 
 -12   6   8      157.24      159.07     61.35 o 
 -11   6   8       35.03      -14.79     29.54 o 
 -10   6   8     1405.15     1340.13    115.94 o 
  -9   6   8      914.52      922.56     56.38 o 
  -8   6   8      905.85      870.45     39.34 o 
  -7   6   8       90.49       89.45     16.08 o 
  -6   6   8       17.25       32.24     13.41 o 
  -5   6   8       23.87       12.09     10.65 o 
  -4   6   8     1332.20     1242.57     32.63 o 
  -3   6   8      238.78      229.19     14.13 o 
  -2   6   8       13.28       14.60      9.85 o 
  -1   6   8     1177.64     1290.63     43.27 o 
   0   6   8      104.84      129.99     10.97 o 
   1   6   8       53.72       20.39     10.18 o 
   2   6   8      665.74      724.26     30.16 o 
   3   6   8        2.61       -3.13     13.41 o 
   4   6   8      831.59      788.80     32.28 o 
   5   6   8       85.66       69.27     16.94 o 
   6   6   8       10.68       10.64     19.84 o 
   7   6   8       18.27       37.86     33.81 o 
   8   6   8      242.50      238.66     47.01 o 
   9   6   8       99.01      238.18    136.46 o 
  10   6   8        0.01        6.75     70.60 o 
 -14   7   8      297.31      296.93     99.25 o 
 -13   7   8      180.91      193.44     46.77 o 
 -12   7   8      526.94      604.64     59.12 o 
 -11   7   8      556.89      484.35     51.19 o 
 -10   7   8        0.69      -18.40     29.32 o 
  -9   7   8        3.63       -6.64     26.33 o 
  -8   7   8      593.20      611.46     65.64 o 
  -7   7   8     2382.48     2361.32     72.53 o 
  -6   7   8        0.93       -1.54     28.06 o 
  -5   7   8     1342.83     1298.24     35.64 o 
  -4   7   8      678.49      705.98     24.62 o 
  -3   7   8     1060.60     1122.90     31.02 o 
  -2   7   8      283.57      285.16     21.03 o 
  -1   7   8       10.44       17.47     10.57 o 
   0   7   8      125.51      111.01     11.69 o 
   1   7   8       34.03       21.61     11.80 o 
   2   7   8        4.89       10.72      6.55 o 
   3   7   8     1112.58     1058.33     35.54 o 
   4   7   8     2386.54     2279.74     56.58 o 
   5   7   8      671.58      758.29    111.11 o 
   6   7   8      295.94      327.29     44.40 o 
   7   7   8      426.56      455.70     50.67 o 
   8   7   8      122.45      151.99     43.03 o 
   9   7   8      118.46      155.88     46.41 o 
  10   7   8        2.08        6.21     54.81 o 
 -14   8   8      329.36      246.28     53.87 o 
 -13   8   8      265.20      283.76     53.45 o 
 -12   8   8        5.03       37.47     53.46 o 
 -11   8   8       18.74      -12.82     31.86 o 
 -10   8   8      453.64      532.24     50.75 o 
  -9   8   8       91.79       55.34     29.33 o 
  -8   8   8      165.19      142.32     29.67 o 
  -7   8   8      389.76      372.90     37.28 o 
  -6   8   8      100.90       80.96     17.76 o 
  -5   8   8       14.53       12.98     13.90 o 
  -4   8   8      778.76      717.07     26.35 o 
  -3   8   8     1339.37     1454.25     38.53 o 
  -2   8   8       98.12      103.66     14.96 o 
  -1   8   8      361.85      325.75     19.09 o 
   0   8   8      227.32      249.40     21.04 o 
   1   8   8      870.81      854.64     20.21 o 
   2   8   8      109.85      136.66     10.87 o 
   3   8   8      305.18      296.99     16.91 o 
   4   8   8        4.56        8.03     15.10 o 
   5   8   8      264.12      248.29     37.96 o 
   6   8   8      421.62      405.99     39.61 o 
   7   8   8       98.92      105.60     43.18 o 
   8   8   8        2.90      -14.09     44.85 o 
   9   8   8      256.59      357.91     43.95 o 
  10   8   8       66.59       31.09     45.73 o 
 -13   9   8       40.50       93.21     60.00 o 
 -12   9   8       19.16      -35.71     35.71 o 
 -11   9   8      742.39      717.62    105.79 o 
 -10   9   8      373.73      335.47     43.93 o 
  -9   9   8      620.68      586.72     51.39 o 
  -8   9   8      347.64      386.77     60.00 o 
  -7   9   8      793.76      806.04     60.22 o 
  -6   9   8      883.32      887.67     51.10 o 
  -5   9   8      131.38      143.27     18.36 o 
  -4   9   8      146.89      142.25     18.23 o 
  -3   9   8       85.02       66.97     17.12 o 
  -2   9   8     2079.92     2026.86     65.97 o 
  -1   9   8       49.42       24.12     21.81 o 
   0   9   8       62.35       61.40      7.69 o 
   1   9   8       90.21      113.14     10.29 o 
   2   9   8      139.83      133.40     14.96 o 
   3   9   8      633.32      644.74     40.01 o 
   4   9   8      215.14      200.50     19.92 o 
   5   9   8      280.83      239.44     32.69 o 
   6   9   8      263.42      316.63     38.26 o 
   7   9   8      121.50       89.92     43.24 o 
   8   9   8      143.44      183.95     37.33 o 
   9   9   8       11.49       15.58     33.82 o 
 -13  10   8      163.13       34.22     41.61 o 
 -12  10   8       23.03       30.69     92.25 o 
 -11  10   8       16.59      -32.99     32.99 o 
 -10  10   8      831.34      914.30     94.28 o 
  -9  10   8      312.64      261.55     40.78 o 
  -8  10   8        8.83        7.85     25.80 o 
  -7  10   8       36.55       78.95     27.52 o 
  -6  10   8     1780.38     1704.77    102.18 o 
  -5  10   8     5255.68     5116.13    122.62 o 
  -4  10   8      144.90      171.42     20.42 o 
  -3  10   8       92.42      143.45     24.87 o 
  -2  10   8      368.85      416.87     20.45 o 
  -1  10   8      770.10      732.40     25.96 o 
   0  10   8      559.72      525.69     23.34 o 
   1  10   8      218.74      215.22     17.93 o 
   2  10   8        0.05       20.40     13.95 o 
   3  10   8     1511.12     1448.63     38.23 o 
   4  10   8      155.14      154.83     21.27 o 
   5  10   8        1.04       28.00     28.28 o 
   6  10   8      342.90      333.76     39.43 o 
   7  10   8      324.78      357.41     42.35 o 
   8  10   8       37.29       34.86     32.98 o 
   9  10   8       82.94       58.57     42.62 o 
 -13  11   8        0.00       -6.46     39.64 o 
 -12  11   8      479.72      525.04     59.31 o 
 -11  11   8       34.48       74.42     40.14 o 
 -10  11   8      373.99      402.35     50.01 o 
  -9  11   8       40.81       59.62     31.31 o 
  -8  11   8      114.52      104.35     42.41 o 
  -7  11   8       28.39       39.57     32.26 o 
  -6  11   8        9.08        8.02     37.22 o 
  -5  11   8      211.39      225.28     33.65 o 
  -4  11   8        1.88        1.34     13.80 o 
  -3  11   8       23.59       23.65     14.68 o 
  -2  11   8     1210.37     1211.03     38.24 o 
  -1  11   8        1.92       -2.40     11.89 o 
   0  11   8      167.87      161.23     16.74 o 
   1  11   8      879.05      796.99     39.23 o 
   2  11   8       13.32       -9.29     14.33 o 
   3  11   8       51.11       32.26     16.34 o 
   4  11   8      194.51      170.68     31.76 o 
   5  11   8       57.34       37.81     27.71 o 
   6  11   8      289.06      271.17     36.93 o 
   7  11   8      293.71      319.10     48.10 o 
   8  11   8       49.04       48.02     31.89 o 
   9  11   8       32.94      -15.69     41.90 o 
 -12  12   8      109.24      120.70     45.80 o 
 -11  12   8      114.78       77.59     39.46 o 
 -10  12   8      297.06      254.83     44.49 o 
  -9  12   8      222.77      207.30     41.58 o 
  -8  12   8      185.79      204.95     80.30 o 
  -7  12   8      116.41      114.24     33.65 o 
  -6  12   8     5960.71     5576.62    198.72 o 
  -5  12   8     2740.65     2578.19     79.65 o 
  -4  12   8     6568.55     6281.53    141.71 o 
  -3  12   8     2054.51     1993.68     52.70 o 
  -2  12   8       53.25       64.89     17.82 o 
  -1  12   8      918.04      950.97     34.07 o 
   0  12   8     1141.39     1069.74     36.74 o 
   1  12   8       91.24      147.58     18.75 o 
   2  12   8      199.62      183.47     19.85 o 
   3  12   8       25.52       25.87     18.88 o 
   4  12   8      176.07      178.14     48.39 o 
   5  12   8      921.53      828.38     55.10 o 
   6  12   8      492.10      408.84     44.05 o 
   7  12   8       20.49      -15.85     29.77 o 
   8  12   8      189.35      336.70     55.17 o 
 -12  13   8       45.87      -39.08     40.09 o 
 -11  13   8      275.07      243.72     50.32 o 
 -10  13   8       19.56       32.61     59.55 o 
  -9  13   8       38.94       42.70     39.70 o 
  -8  13   8      131.16      166.05     37.12 o 
  -7  13   8     1027.88     1044.17     65.76 o 
  -6  13   8       35.85       19.16     17.77 o 
  -5  13   8      658.28      733.54     37.67 o 
  -4  13   8      875.25      940.03     41.31 o 
  -3  13   8        3.42       -9.48     17.26 o 
  -2  13   8        5.11        5.97     15.16 o 
  -1  13   8     2871.63     2740.85     66.60 o 
   0  13   8       34.69       27.74     17.39 o 
   1  13   8     1477.43     1456.81     50.17 o 
   2  13   8     2524.91     2494.97     71.88 o 
   3  13   8        6.44       19.87     19.39 o 
   4  13   8        0.02       -3.91     19.77 o 
   5  13   8     2349.83     2120.11    106.83 o 
   6  13   8       82.17      103.86     33.45 o 
   7  13   8       61.64       39.15     46.60 o 
   8  13   8      170.41      186.55     55.94 o 
 -11  14   8       42.78       95.39     49.17 o 
 -10  14   8      448.98      428.85     55.62 o 
  -9  14   8       97.71       95.08     38.53 o 
  -8  14   8       20.52       49.59     34.98 o 
  -7  14   8      281.28      301.58     28.87 o 
  -6  14   8        0.65       -1.33     27.01 o 
  -5  14   8      345.90      316.32     28.19 o 
  -4  14   8     1388.71     1334.06     54.42 o 
  -3  14   8      825.35      855.78     42.15 o 
  -2  14   8       61.64       10.27     17.90 o 
  -1  14   8        0.03      -25.46     25.46 o 
   0  14   8        7.22       30.44     18.83 o 
   1  14   8      481.36      449.77     31.78 o 
   2  14   8       29.88       37.31     19.68 o 
   3  14   8      115.76      135.48     24.97 o 
   4  14   8       23.19       14.43     21.85 o 
   5  14   8       32.94       46.68     30.89 o 
   6  14   8       10.02       -7.93     35.79 o 
   7  14   8       69.19      139.72     55.11 o 
 -11  15   8      810.62      983.26     79.88 o 
 -10  15   8       40.34        8.85     38.79 o 
  -9  15   8       19.77        1.25     36.35 o 
  -8  15   8      597.52      564.69     56.97 o 
  -7  15   8      561.37      595.97     39.20 o 
  -6  15   8      120.15      103.47     23.95 o 
  -5  15   8       92.63       53.60     21.22 o 
  -4  15   8       11.64       13.91     20.09 o 
  -3  15   8       86.89       58.78     21.31 o 
  -2  15   8      988.73     1013.06     44.55 o 
  -1  15   8       10.11      -17.46     17.46 o 
   0  15   8      857.15      895.30     50.53 o 
   1  15   8      452.48      452.82     40.04 o 
   2  15   8     1076.14     1086.37     49.31 o 
   3  15   8      129.51      118.10     24.14 o 
   4  15   8       50.91       76.45     23.72 o 
   5  15   8      360.48      403.54     46.63 o 
   6  15   8      328.86      385.68     46.59 o 
   7  15   8      292.46      213.68     67.67 o 
 -10  16   8      352.93      388.72     58.78 o 
  -9  16   8      231.04      327.12     53.09 o 
  -8  16   8       87.42       72.89     26.21 o 
  -7  16   8       23.60       -4.33     21.95 o 
  -6  16   8       17.25       71.50     32.06 o 
  -5  16   8      228.70      229.84     29.58 o 
  -4  16   8      547.53      518.18     36.47 o 
  -3  16   8       87.82       70.78     41.46 o 
  -2  16   8      244.32      324.73     31.51 o 
  -1  16   8        1.85       -8.63     20.83 o 
   0  16   8       20.86       10.60     20.45 o 
   1  16   8        6.63      -13.70     19.89 o 
   2  16   8      381.15      340.55     31.78 o 
   3  16   8       24.20       13.01     21.50 o 
   4  16   8       18.94        7.06     23.63 o 
   5  16   8       17.73       11.75     24.17 o 
   6  16   8      275.78      251.29     43.86 o 
  -9  17   8      612.05      645.57     65.97 o 
  -8  17   8      105.57      104.03     27.83 o 
  -7  17   8      213.69      279.36     36.12 o 
  -6  17   8      229.92      215.34     30.85 o 
  -5  17   8      246.27      213.93     28.72 o 
  -4  17   8      414.69      413.63     35.57 o 
  -3  17   8       84.20       80.50     24.83 o 
  -2  17   8      443.22      430.68     37.28 o 
  -1  17   8      319.43      278.35     49.34 o 
   0  17   8      128.94      206.43     31.86 o 
   1  17   8      114.76      162.79     31.63 o 
   2  17   8      654.22      618.25     40.13 o 
   3  17   8      255.32      271.22     32.30 o 
   4  17   8      628.71      629.67     42.79 o 
   5  17   8      838.31      916.60     64.60 o 
  -8  18   8       66.70       88.61     43.22 o 
  -7  18   8      276.16      277.89     51.65 o 
  -6  18   8        0.04       -2.41     23.22 o 
  -5  18   8       81.69       27.89     44.68 o 
  -4  18   8       46.12       55.76     25.67 o 
  -3  18   8      106.94      109.85     55.94 o 
  -2  18   8       81.81      153.89     29.06 o 
  -1  18   8       36.78       39.87     27.47 o 
   0  18   8      203.76      208.43     32.53 o 
   1  18   8       25.85      -12.63     25.83 o 
   2  18   8      235.45      197.62     30.26 o 
   3  18   8        0.46       17.16     28.26 o 
   4  18   8        5.01       -7.15     33.83 o 
  -7  19   8      267.81      257.43     51.98 o 
  -6  19   8      122.73      177.31     47.55 o 
  -5  19   8       71.29       42.00     26.69 o 
  -4  19   8        1.87      -23.56     23.56 o 
  -3  19   8       44.48       89.64     32.11 o 
  -2  19   8       22.72       48.29     26.38 o 
  -1  19   8      233.00      242.76     34.76 o 
   0  19   8      793.54      828.43     52.08 o 
   1  19   8       50.13       94.68     30.20 o 
   2  19   8      134.35      132.58     45.21 o 
   3  19   8       99.24      170.32     49.25 o 
  -6  20   8       76.21       82.78     43.99 o 
  -5  20   8       13.49       11.02     38.56 o 
  -4  20   8       10.54      -21.54     37.93 o 
  -3  20   8      189.81      200.14     46.09 o 
  -2  20   8       42.81       30.37     42.48 o 
  -1  20   8       76.58      101.03     46.47 o 
   0  20   8       43.28       45.09     60.00 o 
   1  20   8       51.45       60.03     45.60 o 
   2  20   8       47.58      131.97     46.50 o 
  -4  21   8       58.29       69.06     71.73 o 
  -3  21   8       89.79      113.19     60.90 o 
  -2  21   8      393.01      583.56     68.57 o 
  -1  21   8      503.81      664.50     69.84 o 
   0  21   8      911.56     1067.84     85.11 o 
 -14   1   9       24.28       13.00     41.62 o 
 -13   1   9       46.80       69.67     86.62 o 
 -12   1   9       76.49       68.21     34.73 o 
 -11   1   9      725.64      784.34     57.07 o 
 -10   1   9       18.77       -0.71     26.38 o 
  -9   1   9       49.35       66.15     38.00 o 
  -8   1   9      386.67      355.84     24.16 o 
  -7   1   9     1381.97     1337.35     41.78 o 
  -6   1   9      475.82      461.94     17.72 o 
  -5   1   9     2628.15     2518.37     58.51 o 
  -4   1   9     2636.66     2570.59     62.57 o 
  -3   1   9      259.76      272.95     14.55 o 
  -2   1   9     1945.85     1911.67     60.77 o 
  -1   1   9     1145.82     1059.93     27.41 o 
   0   1   9     1884.32     1824.94     59.71 o 
   1   1   9      145.86      155.00     14.70 o 
   2   1   9      104.88      103.61     16.47 o 
   3   1   9      673.02      702.90     62.30 o 
   4   1   9      901.65      909.95     54.03 o 
   5   1   9       52.43       80.94     32.03 o 
   6   1   9      386.27      321.99     43.52 o 
   7   1   9      301.25      298.83     24.83 o 
   8   1   9        9.19       -3.95     27.25 o 
   9   1   9        0.01      -31.54     31.54 o 
  10   1   9        3.03        1.11     68.80 o 
 -14   2   9       58.24       75.39     42.88 o 
 -13   2   9      186.19      133.30     39.46 o 
 -12   2   9       56.23       89.74     35.05 o 
 -11   2   9      118.78      104.26     31.09 o 
 -10   2   9     2889.51     2940.56    111.96 o 
  -9   2   9       55.78       80.43     20.74 o 
  -8   2   9     2621.93     2639.53     69.92 o 
  -7   2   9     1031.10      999.20     35.54 o 
  -6   2   9        9.40       -4.44      8.81 o 
  -5   2   9      288.30      310.01     12.86 o 
  -4   2   9      275.35      243.65     17.01 o 
  -3   2   9      719.84      676.06     26.65 o 
  -2   2   9       53.32       86.96     12.50 o 
  -1   2   9      119.01      123.77      9.75 o 
   0   2   9       74.66       63.93     10.60 o 
   1   2   9     1084.89     1061.95     37.75 o 
   2   2   9        0.18       12.18     14.14 o 
   3   2   9     1207.60     1242.77     79.62 o 
   4   2   9      172.53      199.14     32.20 o 
   5   2   9       13.12       -1.24     26.62 o 
   6   2   9      506.11      474.19     38.90 o 
   7   2   9       25.09       36.84     17.31 o 
   8   2   9        1.52      -16.76     16.76 o 
   9   2   9        0.02      -53.71     80.75 o 
  10   2   9        2.44       12.58     43.18 o 
 -14   3   9      127.04       94.67     75.11 o 
 -13   3   9      224.63      289.81     47.50 o 
 -12   3   9      321.10      320.74     44.75 o 
 -11   3   9       47.22       98.15     33.10 o 
 -10   3   9      206.76       87.48     29.96 o 
  -9   3   9      652.06      582.15     34.97 o 
  -8   3   9     3426.95     3268.88     83.16 o 
  -7   3   9      139.72      146.27     17.44 o 
  -6   3   9       23.47       31.86     10.55 o 
  -5   3   9      326.58      325.30     14.12 o 
  -4   3   9     5347.28     5266.39    144.93 o 
  -3   3   9      536.21      520.37     33.08 o 
  -2   3   9       11.67       22.54     18.40 o 
  -1   3   9     2216.05     2264.53     52.20 o 
   0   3   9        7.82        7.29      9.92 o 
   1   3   9      489.18      484.53     33.29 o 
   2   3   9     3336.91     3375.37     90.41 o 
   3   3   9      744.97      741.33     47.68 o 
   4   3   9      171.24      195.46     32.22 o 
   5   3   9       13.45       50.21     27.75 o 
   6   3   9      708.03      628.85     31.43 o 
   7   3   9      377.50      355.01     28.80 o 
   8   3   9       32.06       20.28     36.82 o 
   9   3   9      230.55      313.01     52.63 o 
  10   3   9      168.55      182.05     78.04 o 
 -14   4   9       83.75      106.59     63.61 o 
 -13   4   9      313.78      401.86     52.59 o 
 -12   4   9      633.52      682.39     57.74 o 
 -11   4   9       71.78       41.29     28.76 o 
 -10   4   9      201.43      248.37     36.74 o 
  -9   4   9       46.28       74.23     19.71 o 
  -8   4   9     2556.74     2659.37     74.03 o 
  -7   4   9      255.73      257.83     20.86 o 
  -6   4   9       35.56       41.57     14.38 o 
  -5   4   9        4.52        6.50      7.98 o 
  -4   4   9     1682.88     1574.20     45.95 o 
  -3   4   9       44.25       81.54     15.46 o 
  -2   4   9       40.31       59.79      7.27 o 
  -1   4   9       88.98      107.07      9.28 o 
   0   4   9      778.30      767.00     24.89 o 
   1   4   9      224.77      214.16     42.63 o 
   2   4   9        5.57       22.93     15.19 o 
   3   4   9     2653.40     2503.34    124.73 o 
   4   4   9     2726.83     2539.30     99.51 o 
   5   4   9      319.75      267.23     38.00 o 
   6   4   9      252.65      241.07     22.41 o 
   7   4   9        5.37      -29.69     30.86 o 
   8   4   9      429.84      390.23     80.52 o 
   9   4   9       26.11      -24.28     63.16 o 
 -14   5   9       58.92       89.66     44.81 o 
 -13   5   9       81.54      141.55     52.10 o 
 -12   5   9      324.44      348.62     90.90 o 
 -11   5   9       82.98      156.06     35.34 o 
 -10   5   9      887.77      761.37     54.72 o 
  -9   5   9     1734.56     1603.94     81.65 o 
  -8   5   9       25.11       22.53     15.69 o 
  -7   5   9      533.89      531.30     28.21 o 
  -6   5   9       42.02       43.53     15.89 o 
  -5   5   9      841.03      785.81     32.69 o 
  -4   5   9     2378.72     2343.63     51.01 o 
  -3   5   9      519.99      487.90     16.90 o 
  -2   5   9      258.83      294.83     13.94 o 
  -1   5   9      113.14      120.48     13.00 o 
   0   5   9      201.13      224.81     27.87 o 
   1   5   9        7.96       45.03     17.92 o 
   2   5   9      361.84      384.38     26.08 o 
   3   5   9      568.64      514.55     42.09 o 
   4   5   9       99.16      129.12     56.39 o 
   5   5   9       14.01       -4.62     12.35 o 
   6   5   9       47.33       58.72     21.36 o 
   7   5   9       94.94      141.51     59.10 o 
   8   5   9        1.23       16.83     38.50 o 
   9   5   9      102.75       60.42     40.08 o 
 -14   6   9      620.31      778.73     72.07 o 
 -13   6   9      127.86      199.77     43.82 o 
 -12   6   9      139.89      143.20     39.55 o 
 -11   6   9        1.72        4.74     27.98 o 
 -10   6   9        2.57       -7.64     27.75 o 
  -9   6   9       32.08       18.04     25.99 o 
  -8   6   9      140.22      122.85     21.10 o 
  -7   6   9       11.49       27.22     15.58 o 
  -6   6   9     4006.69     3939.99    121.41 o 
  -5   6   9      106.82      113.58     13.96 o 
  -4   6   9     1015.60     1021.53     31.70 o 
  -3   6   9     1012.70      958.80     30.29 o 
  -2   6   9      496.52      483.88     21.33 o 
  -1   6   9      840.03      888.02     62.77 o 
   0   6   9      766.35      737.85     36.64 o 
   1   6   9     2053.79     1916.71     64.90 o 
   2   6   9       20.15      -12.35     19.92 o 
   3   6   9     1646.45     1616.06     72.72 o 
   4   6   9     3409.85     3317.46    124.24 o 
   5   6   9       81.77       83.98     16.72 o 
   6   6   9      298.07      302.61     39.43 o 
   7   6   9       38.00       29.40     34.66 o 
   8   6   9      383.15      429.79     72.18 o 
   9   6   9       72.71      141.32     48.19 o 
 -13   7   9       38.83        5.57     37.64 o 
 -12   7   9       17.71       30.70     44.89 o 
 -11   7   9        3.29       25.52     32.50 o 
 -10   7   9       15.33        6.54     28.07 o 
  -9   7   9       70.30       28.51     27.75 o 
  -8   7   9     1307.70     1255.59    148.87 o 
  -7   7   9      192.35      203.21     22.20 o 
  -6   7   9      439.97      473.06     31.38 o 
  -5   7   9      360.94      371.16     35.38 o 
  -4   7   9       82.01       89.81     17.43 o 
  -3   7   9        3.79       -4.21     10.96 o 
  -2   7   9      205.76      227.84     17.33 o 
  -1   7   9     2488.79     2525.96     76.86 o 
   0   7   9        0.06        9.01     16.44 o 
   1   7   9        8.56        4.11     18.18 o 
   2   7   9      529.06      494.92     36.24 o 
   3   7   9       73.15       95.46     26.03 o 
   4   7   9      149.09      186.97     13.27 o 
   5   7   9       16.85       22.44     20.12 o 
   6   7   9      601.90      608.49     37.22 o 
   7   7   9       55.21       22.57     36.35 o 
   8   7   9        4.43      -11.34     37.95 o 
   9   7   9        4.24       -0.26     38.86 o 
 -13   8   9      349.19      392.81     55.74 o 
 -12   8   9        2.01        2.76     35.94 o 
 -11   8   9      109.47      112.75     36.74 o 
 -10   8   9      132.84      194.80     36.85 o 
  -9   8   9      450.09      458.37     45.03 o 
  -8   8   9       55.33       40.33     41.95 o 
  -7   8   9      299.66      300.65     24.17 o 
  -6   8   9        1.30       -2.70     23.39 o 
  -5   8   9      486.91      500.40     32.43 o 
  -4   8   9      216.08      205.35     22.97 o 
  -3   8   9      439.82      453.37     46.15 o 
  -2   8   9      650.07      668.26     42.39 o 
  -1   8   9     1208.12     1114.34     50.63 o 
   0   8   9       66.60       59.04     20.26 o 
   1   8   9      163.02      179.23     45.86 o 
   2   8   9      987.22     1033.37     65.11 o 
   3   8   9      447.36      393.69     45.80 o 
   4   8   9      498.14      485.14     23.79 o 
   5   8   9      600.26      562.98     31.79 o 
   6   8   9      382.32      340.88     40.17 o 
   7   8   9       21.26      -27.74     27.74 o 
   8   8   9      882.20      829.97     75.05 o 
   9   8   9        6.05        5.43     33.61 o 
 -13   9   9       81.97       64.53     44.44 o 
 -12   9   9      768.60      808.89     66.85 o 
 -11   9   9      171.81      161.59     78.27 o 
 -10   9   9      459.57      448.48     48.65 o 
  -9   9   9        5.84       39.87     28.58 o 
  -8   9   9       18.25       -4.18     24.52 o 
  -7   9   9      269.97      312.70     35.10 o 
  -6   9   9        2.65       -4.12     20.19 o 
  -5   9   9       66.47       84.11     21.08 o 
  -4   9   9       10.07       12.54     17.34 o 
  -3   9   9      517.75      529.00     33.53 o 
  -2   9   9       29.82       24.90     21.25 o 
  -1   9   9     1013.68      925.74     53.90 o 
   0   9   9      631.26      621.94     38.21 o 
   1   9   9      497.61      562.33     38.48 o 
   2   9   9      249.75      259.19     56.31 o 
   3   9   9        3.02       11.66     10.23 o 
   4   9   9       42.73       65.37     13.84 o 
   5   9   9     1073.87     1149.16     46.13 o 
   6   9   9      130.45      184.84     34.67 o 
   7   9   9        1.98       14.01     31.41 o 
   8   9   9        1.26      -23.84     29.61 o 
 -13  10   9      881.42     1004.58     79.47 o 
 -12  10   9      353.87      406.75     53.68 o 
 -11  10   9        0.19       35.80     54.81 o 
 -10  10   9       15.12        1.89     30.60 o 
  -9  10   9      210.68      148.47     35.99 o 
  -8  10   9      321.11      357.56     40.26 o 
  -7  10   9        6.02       11.14     26.45 o 
  -6  10   9       14.20       67.14     21.56 o 
  -5  10   9       35.83       13.69     20.00 o 
  -4  10   9       89.68       84.20     34.28 o 
  -3  10   9      188.44      191.70     26.38 o 
  -2  10   9       97.66      104.09     22.79 o 
  -1  10   9       38.62       23.75     30.69 o 
   0  10   9     1524.09     1432.87     58.67 o 
   1  10   9      458.78      479.20     56.70 o 
   2  10   9       50.77       42.72     10.26 o 
   3  10   9      419.71      427.46     33.32 o 
   4  10   9      428.73      407.38     27.74 o 
   5  10   9       26.40        1.23     27.75 o 
   6  10   9       18.39       10.78     29.43 o 
   7  10   9       45.17       26.32     31.77 o 
   8  10   9      173.94      173.72     40.28 o 
 -12  11   9        9.65        2.06     35.62 o 
 -11  11   9      695.23      725.37     64.96 o 
 -10  11   9     1100.62     1187.23     77.65 o 
  -9  11   9        2.57       25.62     30.12 o 
  -8  11   9      157.29      118.83     33.08 o 
  -7  11   9      541.82      520.22     45.93 o 
  -6  11   9      566.15      684.74     49.81 o 
  -5  11   9        3.10       -7.45     20.45 o 
  -4  11   9      507.43      524.58     37.66 o 
  -3  11   9     2149.66     1976.09     70.65 o 
  -2  11   9      563.75      649.97     56.03 o 
  -1  11   9       61.50       50.32     25.58 o 
   0  11   9        0.85       16.07     22.00 o 
   1  11   9      491.75      482.77     26.53 o 
   2  11   9      369.28      329.02     20.28 o 
   3  11   9       11.81       10.25     13.91 o 
   4  11   9        0.06       31.04     19.09 o 
   5  11   9      371.91      412.03     31.98 o 
   6  11   9      652.86      644.98     51.72 o 
   7  11   9       27.18       27.65     32.54 o 
   8  11   9       98.33       93.21     38.88 o 
 -12  12   9       92.11       81.52     93.16 o 
 -11  12   9        0.12       24.90     57.74 o 
 -10  12   9      116.81       55.18     77.14 o 
  -9  12   9       12.75        9.12     32.58 o 
  -8  12   9      134.70      129.37     35.58 o 
  -7  12   9       85.24      119.30     32.48 o 
  -6  12   9        7.23       15.51     26.66 o 
  -5  12   9      285.15      220.07     30.90 o 
  -4  12   9     2476.99     2258.64     79.80 o 
  -3  12   9        0.81       23.61     21.99 o 
  -2  12   9       57.96       56.11     24.65 o 
  -1  12   9      642.04      613.95     26.58 o 
   0  12   9      330.17      349.39     22.63 o 
   1  12   9       11.69       18.63     12.73 o 
   2  12   9      242.80      247.50     18.79 o 
   3  12   9       39.80       48.89     15.18 o 
   4  12   9      371.57      387.25     30.57 o 
   5  12   9        0.36       17.95     20.81 o 
   6  12   9      580.04      604.70     65.45 o 
   7  12   9     1243.60     1175.73     70.66 o 
 -11  13   9      569.05      652.25     89.10 o 
 -10  13   9     1122.71     1078.69    126.54 o 
  -9  13   9      390.96      437.37     50.80 o 
  -8  13   9      234.25      225.08     40.38 o 
  -7  13   9      258.65      289.61     41.41 o 
  -6  13   9      461.91      506.73     68.12 o 
  -5  13   9      588.40      578.75     49.37 o 
  -4  13   9        2.68       16.37     23.31 o 
  -3  13   9      385.11      343.11     21.33 o 
  -2  13   9      573.27      543.99     33.01 o 
  -1  13   9       77.20      101.80     17.08 o 
   0  13   9      171.33      155.78     24.85 o 
   1  13   9      935.01      931.00     44.67 o 
   2  13   9      117.65       91.36     21.16 o 
   3  13   9      158.25      175.09     23.53 o 
   4  13   9      102.91       88.77     22.97 o 
   5  13   9     1027.67     1013.18     48.71 o 
   6  13   9      531.59      623.61     78.62 o 
   7  13   9      377.82      410.90     48.58 o 
 -11  14   9       17.65      -33.27     38.99 o 
 -10  14   9      116.15       50.54    123.61 o 
  -9  14   9       18.05       18.10     36.22 o 
  -8  14   9       79.07       51.18     34.56 o 
  -7  14   9       33.01       10.11     36.99 o 
  -6  14   9      190.36      169.46     37.06 o 
  -5  14   9        2.72       17.63     31.91 o 
  -4  14   9       54.98       38.01     16.87 o 
  -3  14   9      138.67      157.36     19.29 o 
  -2  14   9      136.11      113.31     18.81 o 
  -1  14   9       22.93       -9.69     15.49 o 
   0  14   9      133.65      154.89     21.46 o 
   1  14   9      353.49      325.28     30.67 o 
   2  14   9      989.89      934.24     43.99 o 
   3  14   9       97.25      112.59     23.22 o 
   4  14   9        6.42       30.53     21.84 o 
   5  14   9      355.71      353.61     33.63 o 
   6  14   9      434.11      491.86     65.96 o 
 -10  15   9        2.15       -5.98     39.89 o 
  -9  15   9        3.60        6.78     34.13 o 
  -8  15   9       64.87        9.72     33.82 o 
  -7  15   9      104.73      122.69     38.33 o 
  -6  15   9     2030.01     1981.70     94.10 o 
  -5  15   9      434.95      430.48     30.72 o 
  -4  15   9        0.29      -17.03     17.03 o 
  -3  15   9       83.28       56.31     28.42 o 
  -2  15   9      160.66      140.40     21.51 o 
  -1  15   9        2.97        1.72     18.01 o 
   0  15   9        2.38       -4.91     17.97 o 
   1  15   9      112.51      123.48     22.79 o 
   2  15   9      226.36      259.04     28.05 o 
   3  15   9        1.33      -20.92     20.92 o 
   4  15   9      226.21      177.96     42.78 o 
   5  15   9        0.15       18.10     35.46 o 
   6  15   9      314.22      512.39     51.10 o 
  -9  16   9      553.67      545.93     80.52 o 
  -8  16   9       11.19      -32.14     32.14 o 
  -7  16   9      719.51      749.98     65.24 o 
  -6  16   9       93.00      106.11     23.16 o 
  -5  16   9       54.78       47.70     21.24 o 
  -4  16   9      129.90      157.48     32.76 o 
  -3  16   9      256.71      291.99     32.09 o 
  -2  16   9      373.26      380.22     87.38 o 
  -1  16   9      140.79       99.41     22.73 o 
   0  16   9      261.14      298.61     45.06 o 
   1  16   9       26.47       28.12     20.69 o 
   2  16   9     1244.53     1216.70     53.21 o 
   3  16   9      253.43      226.40     39.72 o 
   4  16   9      235.55      244.43     43.25 o 
   5  16   9      325.15      303.49     45.13 o 
  -9  17   9        0.03       82.31     43.29 o 
  -8  17   9       60.07       65.70     42.51 o 
  -7  17   9       62.11       50.17     24.35 o 
  -6  17   9        3.15      -12.83     21.05 o 
  -5  17   9       65.43      102.71     24.40 o 
  -4  17   9       19.06       61.32     22.76 o 
  -3  17   9       13.52       29.89     23.21 o 
  -2  17   9      473.91      495.17     50.68 o 
  -1  17   9      219.19      151.73     42.99 o 
   0  17   9       43.69       41.01     21.93 o 
   1  17   9        6.11       33.14     23.18 o 
   2  17   9       35.56       44.91     26.63 o 
   3  17   9      139.43      164.30     39.38 o 
   4  17   9      335.61      437.82     63.21 o 
  -8  18   9       27.78       78.84     69.47 o 
  -7  18   9        0.74      -27.21     36.74 o 
  -6  18   9       26.08        2.55     39.20 o 
  -5  18   9       99.11      115.13     26.34 o 
  -4  18   9        0.14       -6.17     26.34 o 
  -3  18   9       11.89       27.97     27.65 o 
  -2  18   9        1.88      -10.38     21.30 o 
  -1  18   9      128.13      149.72     28.73 o 
   0  18   9       12.71       15.77     23.59 o 
   1  18   9      479.27      556.59     52.48 o 
   2  18   9     1266.22     1295.26     74.82 o 
   3  18   9     1342.47     1495.23     82.18 o 
  -6  19   9      355.07      269.47     51.85 o 
  -5  19   9       29.19       85.10     61.35 o 
  -4  19   9       10.90       -3.72     36.91 o 
  -3  19   9      461.54      493.09     61.41 o 
  -2  19   9      212.72      230.18     47.69 o 
  -1  19   9      136.00       63.35     41.23 o 
   0  19   9      169.07      159.45     65.64 o 
   1  19   9       77.77       -7.77     39.05 o 
   2  19   9      327.12      262.16     63.61 o 
  -4  20   9        9.18       88.87     55.94 o 
  -3  20   9       41.65      140.91     46.44 o 
  -2  20   9      116.07      175.08     45.98 o 
  -1  20   9      271.93      314.68     53.07 o 
   0  20   9       64.32       83.35     42.34 o 
 -14   0  10     1204.76     1233.36    118.19 o 
 -13   0  10     1225.73     1084.04    105.11 o 
 -12   0  10      720.92      785.85     87.07 o 
 -11   0  10        0.67      -36.09     36.09 o 
 -10   0  10      364.57      295.93     53.23 o 
  -9   0  10      511.46      439.20     38.46 o 
  -8   0  10       80.14       72.13     23.89 o 
  -7   0  10      328.15      310.27     32.71 o 
  -6   0  10     1975.46     1835.96     71.08 o 
  -5   0  10      116.10       90.20     10.88 o 
  -4   0  10       40.73        2.26     34.29 o 
  -2   0  10     6716.45     6401.82    185.33 o 
  -1   0  10     1489.90     1468.41     80.98 o 
   0   0  10       80.28       77.14     23.46 o 
   1   0  10     1741.37     1561.33     87.97 o 
   2   0  10        5.89      -16.24     25.71 o 
   3   0  10      307.93      290.07     49.17 o 
   4   0  10      566.62      532.77     64.51 o 
   5   0  10        1.30      -32.48     36.54 o 
   6   0  10      810.49      701.94     83.91 o 
   7   0  10       82.70      120.45     55.04 o 
   8   0  10        8.66       18.50     53.68 o 
   9   0  10      200.90      224.21     70.83 o 
 -14   1  10       11.16        7.90     34.75 o 
 -13   1  10        6.78      -19.29     34.11 o 
 -12   1  10       46.08       30.79     31.74 o 
 -11   1  10      248.08      261.69     70.83 o 
 -10   1  10      393.81      380.05     39.20 o 
  -9   1  10       81.75       68.22     21.94 o 
  -8   1  10      639.22      625.68     30.96 o 
  -7   1  10      886.74      853.67     33.42 o 
  -6   1  10      258.24      247.24     17.61 o 
  -5   1  10        1.58        4.38      6.60 o 
  -4   1  10     1352.00     1251.58     44.39 o 
  -3   1  10      224.14      222.55     25.70 o 
  -2   1  10      378.02      364.50     49.62 o 
  -1   1  10        0.99       -8.27      8.27 o 
   0   1  10        0.07        4.99     25.49 o 
   1   1  10       79.00       40.27     32.03 o 
   2   1  10      764.02      739.30     74.66 o 
   3   1  10      121.87      113.76     26.94 o 
   4   1  10      316.14      400.59     40.02 o 
   5   1  10      511.48      448.07     47.69 o 
   6   1  10        1.59       32.54     33.38 o 
   7   1  10       92.39      115.22     38.91 o 
   8   1  10       38.90       27.80     37.46 o 
   9   1  10        0.18      -13.25     71.05 o 
 -14   2  10       39.33       94.30     39.78 o 
 -13   2  10      417.49      465.40     53.91 o 
 -12   2  10      804.69      808.26     61.62 o 
 -11   2  10       56.54       49.98     29.40 o 
 -10   2  10      220.68      197.00     42.41 o 
  -9   2  10        0.17      -21.94     21.94 o 
  -8   2  10      108.52      138.69     18.60 o 
  -7   2  10     1794.61     1681.96     60.82 o 
  -6   2  10      898.42      782.31     36.55 o 
  -5   2  10        2.37        4.21     16.34 o 
  -4   2  10      268.63      258.94     17.40 o 
  -3   2  10     1328.63     1308.07     44.83 o 
  -2   2  10     1904.80     1796.48     54.30 o 
  -1   2  10      553.23      554.97     19.22 o 
   0   2  10       28.94        7.83     15.03 o 
   1   2  10     1616.97     1514.22     60.89 o 
   2   2  10      189.73      175.88     26.30 o 
   3   2  10     1704.21     1688.94     73.02 o 
   4   2  10      175.87      175.13     48.95 o 
   5   2  10      111.60       73.08     31.71 o 
   6   2  10       89.44      126.24     35.57 o 
   7   2  10        9.00       30.87     35.57 o 
   8   2  10      354.08      419.27     78.27 o 
   9   2  10       32.52       30.81     42.86 o 
 -14   3  10      157.52      275.09     47.36 o 
 -13   3  10       16.19       18.65     36.72 o 
 -12   3  10        3.34      -21.89     40.15 o 
 -11   3  10      301.37      322.18     42.02 o 
 -10   3  10      108.11      134.58     30.90 o 
  -9   3  10        7.75        5.89     17.39 o 
  -8   3  10      223.06      229.81     21.67 o 
  -7   3  10     2414.02     2514.51     66.51 o 
  -6   3  10      587.04      582.64     34.89 o 
  -5   3  10      177.75      179.59     24.37 o 
  -4   3  10     3978.80     3905.55    105.58 o 
  -3   3  10       97.61      102.75     17.89 o 
  -2   3  10        1.82        9.47     13.12 o 
  -1   3  10       92.72       76.32     10.28 o 
   0   3  10       38.57       25.65     15.80 o 
   1   3  10      766.95      798.47     42.94 o 
   2   3  10        4.89       -9.77     24.59 o 
   3   3  10       22.18      -11.98     32.93 o 
   4   3  10       22.73        6.38     26.84 o 
   5   3  10       17.88        6.09     27.75 o 
   6   3  10        0.10      -14.68     29.81 o 
   7   3  10      147.84      172.80     48.72 o 
   8   3  10      176.16      160.56     44.95 o 
   9   3  10      365.27      410.04     58.69 o 
 -14   4  10      176.83      217.29     46.73 o 
 -13   4  10      191.50      284.70     48.01 o 
 -12   4  10       10.34      -29.44     32.03 o 
 -11   4  10       37.13       79.02     32.69 o 
 -10   4  10      222.11      252.74     36.85 o 
  -9   4  10       49.83       21.12     18.93 o 
  -8   4  10      148.12      150.98     19.42 o 
  -7   4  10      830.08      803.06     35.42 o 
  -6   4  10        0.14        7.12     16.60 o 
  -5   4  10        0.25        8.53      7.49 o 
  -4   4  10      313.14      341.13     32.02 o 
  -3   4  10       24.21       12.63     19.93 o 
  -2   4  10      741.37      698.99     43.17 o 
  -1   4  10       13.48        9.61     13.48 o 
   0   4  10        3.98       18.80     15.50 o 
   1   4  10        6.18      -16.04     26.62 o 
   2   4  10     1550.25     1576.90    124.51 o 
   3   4  10     1638.25     1472.38     69.46 o 
   4   4  10      516.24      532.48     78.95 o 
   5   4  10       92.14       92.48     33.01 o 
   6   4  10       76.01      109.77     37.16 o 
   7   4  10       35.21      -19.65     33.77 o 
   8   4  10        3.52      -10.06     18.22 o 
 -13   5  10       91.09       61.66     38.75 o 
 -12   5  10       27.28      -30.06     30.06 o 
 -11   5  10       14.07      -12.41     29.35 o 
 -10   5  10      232.82      275.35     37.58 o 
  -9   5  10      249.97      235.36     44.21 o 
  -8   5  10       48.83       69.42     17.72 o 
  -7   5  10        0.88        2.26     14.89 o 
  -6   5  10      241.73      264.15     24.49 o 
  -5   5  10     1084.82     1033.01     38.16 o 
  -4   5  10     1339.47     1380.64    139.85 o 
  -3   5  10      177.62      174.84     29.77 o 
  -2   5  10       79.06       67.90     16.60 o 
  -1   5  10       31.06       69.54     32.10 o 
   0   5  10      455.27      502.81     31.00 o 
   1   5  10      932.60      810.17     40.62 o 
   2   5  10      458.86      467.14     41.73 o 
   3   5  10       38.43       57.60     41.73 o 
   4   5  10      736.47      605.92     72.18 o 
   5   5  10      756.07      703.06     58.18 o 
   6   5  10      625.12      628.73     63.83 o 
   7   5  10      288.95      368.28     95.41 o 
   8   5  10      473.28      588.30     63.80 o 
 -13   6  10        4.35      -27.12     40.38 o 
 -12   6  10      809.43      843.16     66.56 o 
 -11   6  10       45.97       42.15     57.29 o 
 -10   6  10      820.76      743.27     54.32 o 
  -9   6  10        0.53       -6.27     24.02 o 
  -8   6  10      409.55      392.04     26.88 o 
  -7   6  10      426.76      473.24     27.61 o 
  -6   6  10      702.32      630.57     33.40 o 
  -5   6  10     1241.77     1258.93     45.75 o 
  -4   6  10       10.08       17.56     14.77 o 
  -3   6  10      324.66      294.77     15.79 o 
  -2   6  10      431.27      440.21     25.43 o 
  -1   6  10     1277.21     1421.63     95.13 o 
   0   6  10       83.55       24.74     18.92 o 
   1   6  10       48.84       43.38     20.54 o 
   2   6  10       48.63       55.47     22.47 o 
   3   6  10     1384.67     1298.26     71.57 o 
   4   6  10        2.44       -7.41     27.41 o 
   5   6  10        6.85      -19.99     32.03 o 
   6   6  10       34.07       25.84     33.45 o 
   7   6  10       57.79       29.55     17.01 o 
   8   6  10       33.50       54.78     48.72 o 
 -13   7  10       31.73       20.74     37.26 o 
 -12   7  10      545.08      595.54     57.61 o 
 -11   7  10        1.15       -0.06     29.90 o 
 -10   7  10        4.26        9.66     27.53 o 
  -9   7  10        0.46       -4.91     23.44 o 
  -8   7  10     1534.69     1447.27     57.55 o 
  -7   7  10     1393.20     1381.15     74.82 o 
  -6   7  10      737.29      762.74     38.65 o 
  -5   7  10     4324.38     4104.41    114.29 o 
  -4   7  10     1326.49     1315.93     75.92 o 
  -3   7  10       39.46       39.86     18.89 o 
  -2   7  10     1820.33     1840.57    121.54 o 
  -1   7  10      328.83      367.79     27.94 o 
   0   7  10     1099.40     1073.75     46.72 o 
   1   7  10       72.08       40.43     20.67 o 
   2   7  10       43.56       30.38     22.19 o 
   3   7  10      276.87      281.84     33.58 o 
   4   7  10        0.26      -21.58     21.58 o 
   5   7  10      424.69      409.01     50.54 o 
   6   7  10       42.22       42.95     31.19 o 
   7   7  10       16.85       36.02     30.21 o 
   8   7  10       81.26       84.47     43.39 o 
 -13   8  10       27.94       33.47     40.64 o 
 -12   8  10       29.28       14.35     42.86 o 
 -11   8  10       26.24       55.18     33.17 o 
 -10   8  10      103.10      184.82     35.70 o 
  -9   8  10       39.41       31.33     36.32 o 
  -8   8  10      289.73      309.28     35.86 o 
  -7   8  10      134.68      105.57     23.22 o 
  -6   8  10      248.06      189.79     30.91 o 
  -5   8  10      424.17      420.26     42.36 o 
  -4   8  10      301.06      307.47     27.71 o 
  -3   8  10       32.82       30.40     20.48 o 
  -2   8  10       21.91       17.85     17.39 o 
  -1   8  10      576.48      603.65     35.53 o 
   0   8  10      715.90      750.16     40.40 o 
   1   8  10       29.26        5.99     21.03 o 
   2   8  10      253.83      278.96     31.43 o 
   3   8  10        0.33        8.93     24.68 o 
   4   8  10      358.75      357.11     37.86 o 
   5   8  10       26.87       16.42     29.15 o 
   6   8  10       63.35       35.34     14.06 o 
   7   8  10        0.84       25.71     32.72 o 
   8   8  10      256.29      215.40     64.39 o 
 -12   9  10       88.16       90.31     39.28 o 
 -11   9  10       12.86       16.79     33.10 o 
 -10   9  10       17.34      -27.67     29.33 o 
  -9   9  10      364.12      358.32     42.58 o 
  -8   9  10       24.30       38.93     26.34 o 
  -7   9  10       64.09       22.53     21.06 o 
  -6   9  10      615.80      675.96     40.40 o 
  -5   9  10     1752.44     1749.54     92.96 o 
  -4   9  10       25.99        0.36     18.54 o 
  -3   9  10     2478.25     2636.42     83.16 o 
  -2   9  10      349.55      349.22     49.11 o 
  -1   9  10     1816.44     1774.26    116.75 o 
   0   9  10      199.76      185.56     25.99 o 
   1   9  10        0.04       -1.13     21.95 o 
   2   9  10       73.57       53.18     25.22 o 
   3   9  10       14.60       21.45     25.89 o 
   4   9  10        9.74       39.72     26.95 o 
   5   9  10       59.00       46.77     10.48 o 
   6   9  10        1.76      -11.63     14.36 o 
   7   9  10       62.00       55.12     33.83 o 
 -12  10  10      298.47      374.26     52.91 o 
 -11  10  10      489.15      641.58     59.76 o 
 -10  10  10        2.19       13.09     31.86 o 
  -9  10  10      455.83      380.62     44.77 o 
  -8  10  10     1355.23     1208.65     82.56 o 
  -7  10  10      231.75      255.95     33.77 o 
  -6  10  10      160.28      248.88     29.13 o 
  -5  10  10       86.86      104.98     23.26 o 
  -4  10  10      214.90      190.10     25.99 o 
  -3  10  10       50.68       63.06     21.17 o 
  -2  10  10       90.50       86.76     21.14 o 
  -1  10  10     1880.71     1661.23     73.10 o 
   0  10  10       29.38       35.45     21.97 o 
   1  10  10      111.72      114.64     26.14 o 
   2  10  10      333.06      325.44     35.42 o 
   3  10  10      373.39      389.00     39.32 o 
   4  10  10      367.10      395.17     40.85 o 
   5  10  10     1323.55     1350.46     51.04 o 
   6  10  10       95.36       72.16     20.22 o 
   7  10  10       95.89       97.46     36.80 o 
 -12  11  10      307.60      246.45     48.43 o 
 -11  11  10       18.51       88.74     38.98 o 
 -10  11  10        1.57       87.67     36.79 o 
  -9  11  10      118.83      150.64     43.53 o 
  -8  11  10       92.17       43.88     29.61 o 
  -7  11  10      826.45      777.18     53.92 o 
  -6  11  10       22.22       46.30     24.19 o 
  -5  11  10      130.36       80.89     25.11 o 
  -4  11  10      651.68      580.83     46.95 o 
  -3  11  10        1.95      -25.90     25.90 o 
  -2  11  10       74.70      118.25     24.44 o 
  -1  11  10        0.27       10.69     30.91 o 
   0  11  10        6.42      -12.73     21.03 o 
   1  11  10        1.47      -20.79     25.63 o 
   2  11  10      183.56      163.20     41.76 o 
   3  11  10      132.40      182.10     34.06 o 
   4  11  10       24.59       23.27     11.98 o 
   5  11  10      185.90      189.17     39.00 o 
   6  11  10      137.81      164.08     39.48 o 
   7  11  10      507.15      465.19     50.03 o 
 -11  12  10      599.08      632.07     62.46 o 
 -10  12  10       89.23       22.04     34.57 o 
  -9  12  10      590.54      550.90     52.83 o 
  -8  12  10      956.25      918.01     63.39 o 
  -7  12  10      359.89      395.05     42.60 o 
  -6  12  10      261.48      227.98     36.79 o 
  -5  12  10      121.22      122.50     26.96 o 
  -4  12  10     1695.35     1707.17     67.09 o 
  -3  12  10       29.78       38.00     41.23 o 
  -2  12  10      121.34      141.61     26.60 o 
  -1  12  10        1.62        1.89     22.53 o 
   0  12  10       74.27       11.75     24.15 o 
   1  12  10       25.08       32.92     27.57 o 
   2  12  10      489.96      447.75     42.26 o 
   3  12  10       11.17        4.77     10.63 o 
   4  12  10        0.19       -5.96     13.20 o 
   5  12  10      245.43      336.38     47.73 o 
   6  12  10      166.32      159.99     38.37 o 
 -11  13  10      296.81      253.74     48.94 o 
 -10  13  10       76.53       54.80     40.38 o 
  -9  13  10       37.06      -13.87     32.36 o 
  -8  13  10      222.86      289.04     84.13 o 
  -7  13  10        0.47       21.46     50.75 o 
  -6  13  10      160.10      151.34     34.77 o 
  -5  13  10        2.28      -23.45     23.45 o 
  -4  13  10      170.29      195.26     30.36 o 
  -3  13  10       13.81        5.95     23.55 o 
  -2  13  10      832.29      821.40     50.44 o 
  -1  13  10      423.61      515.41     41.08 o 
   0  13  10      468.81      438.53     40.29 o 
   1  13  10      868.44      807.74     53.08 o 
   2  13  10      122.96      136.54     13.45 o 
   3  13  10        1.70      -20.01     20.01 o 
   4  13  10        7.80        7.65     18.83 o 
   5  13  10        0.67      -21.68     30.30 o 
   6  13  10       87.39       80.31     36.70 o 
 -10  14  10       87.87      104.04     41.94 o 
  -9  14  10      122.76      144.46     39.95 o 
  -8  14  10      567.06      613.30     56.97 o 
  -7  14  10       83.33      166.78     38.56 o 
  -6  14  10       33.20       48.23     32.24 o 
  -5  14  10      161.84      224.66     39.85 o 
  -4  14  10      415.95      365.09     42.39 o 
  -3  14  10        0.75       -7.94     25.14 o 
  -2  14  10       37.40        0.52     25.62 o 
  -1  14  10        2.91       20.49     27.12 o 
   0  14  10       22.91       17.22     27.06 o 
   1  14  10       21.98       44.26     11.68 o 
   2  14  10      281.82      273.57     18.90 o 
   3  14  10      800.41      714.22     52.29 o 
   4  14  10      225.24      262.30     41.66 o 
   5  14  10     1084.69     1016.05     66.50 o 
  -9  15  10        9.07       72.71     37.80 o 
  -8  15  10      267.44      186.19     42.39 o 
  -7  15  10       46.02       45.51     34.79 o 
  -6  15  10      680.41      568.93     55.17 o 
  -5  15  10      815.06      752.94     59.72 o 
  -4  15  10       35.30      -12.03     55.94 o 
  -3  15  10       66.77       10.68     43.56 o 
  -2  15  10       47.85       58.40     30.99 o 
  -1  15  10       38.18       21.47     40.13 o 
   0  15  10      302.27      338.70     29.89 o 
   1  15  10       24.73       25.76     13.49 o 
   2  15  10        1.13       25.13     19.57 o 
   3  15  10        0.04        7.35     20.75 o 
   4  15  10      233.21      220.79     50.34 o 
  -9  16  10       36.30      -10.08     37.50 o 
  -8  16  10        3.40       18.45     35.70 o 
  -7  16  10      347.26      421.90     52.54 o 
  -6  16  10      246.01      240.62     43.64 o 
  -5  16  10        1.68        6.43     33.06 o 
  -4  16  10       23.19       39.25     44.21 o 
  -3  16  10        2.90       13.95     26.27 o 
  -2  16  10       85.30       91.07     19.65 o 
  -1  16  10      225.07      208.93     23.38 o 
   0  16  10        0.09      -17.09     17.09 o 
   1  16  10       77.09       88.59     21.79 o 
   2  16  10        2.44      -10.97     32.18 o 
   3  16  10       73.67      149.85     60.48 o 
   4  16  10      255.08      333.14     47.63 o 
  -8  17  10      651.31      683.57     66.03 o 
  -7  17  10       13.50      -58.65     58.65 o 
  -6  17  10      138.36      145.91     43.78 o 
  -5  17  10      642.64      761.13     65.89 o 
  -4  17  10       16.65       22.77     18.31 o 
  -3  17  10       24.12       22.39     24.31 o 
  -2  17  10        8.01       34.36     18.63 o 
  -1  17  10       57.53       58.29     19.83 o 
   0  17  10       31.85       48.59     22.69 o 
   1  17  10      170.06      175.31     37.88 o 
   2  17  10       15.56       62.45     43.00 o 
   3  17  10      132.25       38.31     36.65 o 
  -6  18  10        3.88      -33.76     73.08 o 
  -5  18  10       10.50      -35.54     35.54 o 
  -4  18  10        7.73      -18.04     46.92 o 
  -3  18  10       27.82       63.49     58.87 o 
  -2  18  10      172.68      279.10     49.33 o 
  -1  18  10       35.90       38.72     39.08 o 
   0  18  10       51.76       27.99     34.51 o 
   1  18  10      303.23      245.08     41.95 o 
  -4  19  10      707.00      960.99     77.04 o 
  -3  19  10      707.67      759.00    101.05 o 
  -2  19  10       16.50       77.45     41.92 o 
  -1  19  10       17.22      112.58     52.33 o 
 -13   1  11       48.92       18.97     49.17 o 
 -12   1  11       69.24       85.33     51.43 o 
 -11   1  11       22.70      -16.09     27.58 o 
 -10   1  11       92.94      118.73     20.99 o 
  -9   1  11     1127.32     1162.51     42.90 o 
  -8   1  11        2.22       19.02     14.52 o 
  -7   1  11       82.75      100.72     15.51 o 
  -6   1  11       29.01        8.91      9.86 o 
  -5   1  11      887.43      839.72     36.52 o 
  -4   1  11      769.98      785.25     58.85 o 
  -3   1  11      596.36      654.58     82.10 o 
  -2   1  11      380.39      365.41     28.42 o 
  -1   1  11      751.35      712.22     31.64 o 
   0   1  11     2363.79     2012.78     90.68 o 
   1   1  11     1691.95     1743.82    122.93 o 
   2   1  11     1158.19     1153.67     56.61 o 
   3   1  11     1037.88     1007.27    171.20 o 
   4   1  11      225.80      234.15     37.92 o 
   5   1  11      174.67      181.11     37.40 o 
   6   1  11      144.89       81.65     42.63 o 
   7   1  11      111.29      123.27     55.04 o 
   8   1  11      173.94      313.18     62.25 o 
 -13   2  11       59.90       84.06     38.75 o 
 -12   2  11      227.22      256.02     84.81 o 
 -11   2  11      321.98      372.40     43.44 o 
 -10   2  11        4.22       19.25     26.25 o 
  -9   2  11      274.88      279.57     27.25 o 
  -8   2  11      104.50      103.69     17.81 o 
  -7   2  11      599.88      633.81     28.53 o 
  -6   2  11     1120.77     1039.53     36.42 o 
  -5   2  11      485.68      514.56     30.15 o 
  -4   2  11       19.82       34.29     17.14 o 
  -3   2  11        0.00      -12.44     12.44 o 
  -2   2  11      700.77      687.98     39.52 o 
  -1   2  11      164.24      151.18     16.67 o 
   0   2  11      941.53     1023.08     45.18 o 
   1   2  11       84.52       67.87     22.27 o 
   2   2  11        5.52       -1.11     21.02 o 
   3   2  11       46.89       70.83     26.70 o 
   4   2  11      421.16      376.96     42.24 o 
   5   2  11      320.96      368.15     45.29 o 
   6   2  11        0.35      -29.97     33.38 o 
   7   2  11       26.88        6.73     64.96 o 
   8   2  11      101.61       35.43     39.86 o 
 -13   3  11      559.65      611.69     58.84 o 
 -12   3  11       18.89       51.81     33.00 o 
 -11   3  11       67.47       64.27     29.08 o 
 -10   3  11      276.68      280.08     35.76 o 
  -9   3  11        1.24       -8.65     16.28 o 
  -8   3  11      632.65      556.58     29.65 o 
  -7   3  11     2369.30     2065.11     57.73 o 
  -6   3  11      434.76      419.96     31.69 o 
  -5   3  11      606.66      502.15     35.31 o 
  -4   3  11       58.48       45.01     18.35 o 
  -3   3  11      431.35      408.78     31.67 o 
  -2   3  11     1807.21     1900.44     77.68 o 
  -1   3  11     1848.30     1796.81     77.73 o 
   0   3  11     2290.35     2258.71     79.94 o 
   1   3  11     1166.75     1077.56     80.52 o 
   2   3  11      948.13      893.51     60.00 o 
   3   3  11      566.21      503.12     43.44 o 
   4   3  11       92.74      119.88     32.49 o 
   5   3  11       25.49       -3.95     30.46 o 
   6   3  11       97.74       38.91     34.98 o 
   7   3  11      360.35      410.53     54.23 o 
   8   3  11       50.70       61.04     41.61 o 
 -13   4  11       71.21      -31.74     33.45 o 
 -12   4  11        5.56       34.17     38.80 o 
 -11   4  11      615.19      615.15     51.43 o 
 -10   4  11      144.10      142.37     32.00 o 
  -9   4  11      444.31      446.24     32.34 o 
  -8   4  11        0.07        5.13     15.67 o 
  -7   4  11     1620.88     1678.30     50.23 o 
  -6   4  11      685.32      678.44     46.88 o 
  -5   4  11        0.05        1.04     20.63 o 
  -4   4  11      261.73      280.36     39.02 o 
  -3   4  11       95.46      110.94     48.50 o 
  -2   4  11       73.43      116.24     25.58 o 
  -1   4  11      477.87      475.01     26.12 o 
   0   4  11       19.98       20.68     30.11 o 
   1   4  11     1583.61     1578.53    110.30 o 
   2   4  11      657.74      673.24     45.86 o 
   3   4  11      839.97      762.63     53.40 o 
   4   4  11       13.86       41.87     31.35 o 
   5   4  11      280.19      329.64     45.88 o 
   6   4  11      150.24      176.34     41.23 o 
   7   4  11      302.34      345.35     52.59 o 
 -13   5  11       34.93       22.70     37.12 o 
 -12   5  11       11.24        1.03     34.29 o 
 -11   5  11       51.50       80.28     44.44 o 
 -10   5  11       91.56      119.34     38.35 o 
  -9   5  11        2.35       22.00     24.69 o 
  -8   5  11      626.33      577.92     38.16 o 
  -7   5  11        6.64        7.78     14.16 o 
  -6   5  11       31.24       58.94     18.82 o 
  -5   5  11     1753.20     1632.39     73.48 o 
  -4   5  11      226.90      200.04     48.27 o 
  -3   5  11      802.50      787.72     76.92 o 
  -2   5  11      534.67      577.00     44.40 o 
  -1   5  11      428.40      444.88     26.58 o 
   0   5  11       72.90       52.80     25.30 o 
   1   5  11        1.29       12.55     20.02 o 
   2   5  11       70.23       72.44     30.45 o 
   3   5  11        2.37       11.20     27.06 o 
   4   5  11      198.21      152.87     35.02 o 
   5   5  11      156.65      155.84     51.20 o 
   6   5  11       14.46       -5.98     36.58 o 
   7   5  11       57.37       -4.95     39.39 o 
 -13   6  11      869.52      985.49     74.47 o 
 -12   6  11      328.92      307.61     45.41 o 
 -11   6  11        1.77        8.00     46.47 o 
 -10   6  11      622.24      543.19     54.36 o 
  -9   6  11      789.14      714.50     49.25 o 
  -8   6  11       41.54       28.89     17.02 o 
  -7   6  11      103.68       92.03     20.77 o 
  -6   6  11      317.53      282.57     27.05 o 
  -5   6  11     1963.26     1782.99     57.02 o 
  -4   6  11      113.33      149.32     51.43 o 
  -3   6  11      178.40      205.07     30.93 o 
  -2   6  11       16.59       20.39     26.14 o 
  -1   6  11     1806.69     1911.42     87.93 o 
   0   6  11     1454.82     1437.10     55.47 o 
   1   6  11       34.04       15.36     20.35 o 
   2   6  11        4.95        2.74     20.84 o 
   3   6  11      648.96      602.58     42.95 o 
   4   6  11      246.17      272.29     41.17 o 
   5   6  11      660.83      671.01     58.69 o 
   6   6  11      141.44      155.23     43.21 o 
   7   6  11        2.37       -7.99     57.29 o 
 -12   7  11       83.63       88.67     37.25 o 
 -11   7  11        2.70      -23.17     30.75 o 
 -10   7  11      180.51      145.34     33.53 o 
  -9   7  11       35.96       23.91     26.46 o 
  -8   7  11      171.07      186.78     36.79 o 
  -7   7  11      396.35      460.93     28.48 o 
  -6   7  11       86.30       71.60     18.37 o 
  -5   7  11        0.03       -9.70     12.95 o 
  -4   7  11      104.17       75.52     24.13 o 
  -3   7  11      351.56      383.19     53.01 o 
  -2   7  11      129.06      102.45     20.43 o 
  -1   7  11     1440.33     1611.39    103.89 o 
   0   7  11      378.95      384.80     31.48 o 
   1   7  11        0.84       14.12     36.29 o 
   2   7  11      220.76      223.85     29.78 o 
   3   7  11       70.49       76.28     27.45 o 
   4   7  11      221.85      211.49     34.91 o 
   5   7  11        4.08       50.03     31.40 o 
   6   7  11      123.35       94.56     35.29 o 
   7   7  11       11.29       -8.98     31.51 o 
 -12   8  11     1064.94     1113.45     75.08 o 
 -11   8  11       25.57        9.55     31.86 o 
 -10   8  11        2.16      -24.54     30.68 o 
  -9   8  11        3.27        3.37     24.71 o 
  -8   8  11      529.94      575.56     41.13 o 
  -7   8  11      338.78      408.76     38.50 o 
  -6   8  11       57.32       79.86     20.09 o 
  -5   8  11     1378.44     1213.59     48.38 o 
  -4   8  11       67.40      102.11     21.99 o 
  -3   8  11      373.19      388.72     40.05 o 
  -2   8  11      263.74      280.89     30.34 o 
  -1   8  11     2826.44     3012.84    191.12 o 
   0   8  11        1.41        5.97     36.77 o 
   1   8  11        2.81      -31.07     32.44 o 
   2   8  11       24.39       -0.68     44.82 o 
   3   8  11      225.19      221.53     33.41 o 
   4   8  11     1292.33     1168.34     73.59 o 
   5   8  11      517.92      600.53     50.53 o 
   6   8  11      368.90      344.00     43.99 o 
   7   8  11       17.31       71.18     67.39 o 
 -12   9  11        1.69      -32.40     32.40 o 
 -11   9  11       37.88       43.40     36.09 o 
 -10   9  11      473.94      415.05     45.14 o 
  -9   9  11        2.53       32.11     27.52 o 
  -8   9  11       58.86       53.65     27.20 o 
  -7   9  11      101.30      155.36     26.36 o 
  -6   9  11       85.88      113.72     34.23 o 
  -5   9  11      427.53      356.24     30.35 o 
  -4   9  11      457.06      496.26     53.23 o 
  -3   9  11        3.69       18.77     18.94 o 
  -2   9  11       55.75       43.98     21.43 o 
  -1   9  11      112.67      144.44     25.22 o 
   0   9  11       13.64       47.37     22.54 o 
   1   9  11      756.61      777.22     47.38 o 
   2   9  11      774.23      777.24     49.26 o 
   3   9  11      429.70      431.42     40.75 o 
   4   9  11      542.59      525.54     46.58 o 
   5   9  11      160.58      189.36     37.10 o 
   6   9  11       48.86       67.72     35.95 o 
 -11  10  11       29.51       89.12     34.61 o 
 -10  10  11        9.80        4.56     30.89 o 
  -9  10  11        1.44      -23.14     27.96 o 
  -8  10  11      244.43      287.53     37.28 o 
  -7  10  11      106.26      106.27     25.19 o 
  -6  10  11       10.52       40.45     22.49 o 
  -5  10  11      170.11      196.65     42.10 o 
  -4  10  11       61.72       66.11     26.02 o 
  -3  10  11       28.63        8.01     25.44 o 
  -2  10  11      971.91      955.43     47.85 o 
  -1  10  11       36.83       41.78     23.01 o 
   0  10  11        6.12       34.89     24.04 o 
   1  10  11       64.86       66.21     26.62 o 
   2  10  11        6.25        2.40     25.14 o 
   3  10  11      216.68      293.54     37.91 o 
   4  10  11       24.30       15.87     30.55 o 
   5  10  11       95.72      130.36     35.08 o 
   6  10  11      108.15      212.66     41.62 o 
 -11  11  11        1.93        2.98     75.79 o 
 -10  11  11      198.65      243.07     41.75 o 
  -9  11  11      259.89      232.89     39.74 o 
  -8  11  11        0.10      -22.56     44.66 o 
  -7  11  11      241.50      233.97     35.33 o 
  -6  11  11        3.53      -19.16     21.67 o 
  -5  11  11        1.86       -0.21     34.93 o 
  -4  11  11     1139.62     1196.01     66.93 o 
  -3  11  11      199.92      266.97     53.89 o 
  -2  11  11       26.48       34.39     22.57 o 
  -1  11  11      419.01      367.45     34.50 o 
   0  11  11       88.70      112.77     28.09 o 
   1  11  11       29.75       52.58     27.82 o 
   2  11  11     1043.22     1070.93     60.23 o 
   3  11  11      616.77      588.03     66.83 o 
   4  11  11       80.15       27.03     31.07 o 
   5  11  11      249.23      259.94     48.83 o 
 -10  12  11        1.13      -17.54     55.49 o 
  -9  12  11       52.86       72.93     48.27 o 
  -8  12  11        8.10       27.94     31.59 o 
  -7  12  11        0.01       -5.98     34.74 o 
  -6  12  11        2.02       17.42     24.27 o 
  -5  12  11      734.87      778.91     47.68 o 
  -4  12  11        3.50      -25.53     25.53 o 
  -3  12  11      122.39       93.11     37.17 o 
  -2  12  11      419.48      471.93     39.52 o 
  -1  12  11       12.30       21.85     47.06 o 
   0  12  11        1.22        5.28     25.38 o 
   1  12  11       56.96       74.24     28.93 o 
   2  12  11      167.69      131.90     33.52 o 
   3  12  11       16.85       -7.58     29.01 o 
   4  12  11      129.59      158.26     38.26 o 
   5  12  11        0.93      -16.55     33.05 o 
 -10  13  11      361.53      244.61     45.47 o 
  -9  13  11      645.82      690.31     58.56 o 
  -8  13  11      362.36      385.71     45.84 o 
  -7  13  11        0.18       19.95     29.66 o 
  -6  13  11       46.27       40.57     32.93 o 
  -5  13  11       93.45       75.31     29.23 o 
  -4  13  11      893.34      918.40     65.91 o 
  -3  13  11      278.86      311.43     35.50 o 
  -2  13  11       72.30       92.00     28.21 o 
  -1  13  11      583.14      557.75     44.19 o 
   0  13  11      190.58      224.53     35.80 o 
   1  13  11       11.31       34.65     30.57 o 
   2  13  11      288.94      319.00     41.55 o 
   3  13  11      924.03     1025.53     64.21 o 
   4  13  11      224.88      275.10     49.11 o 
  -9  14  11       40.32       -5.99     31.97 o 
  -8  14  11        5.08       15.88     32.50 o 
  -7  14  11      100.86      124.30     35.92 o 
  -6  14  11        0.35       -4.57     29.48 o 
  -5  14  11      173.71      232.20     36.03 o 
  -4  14  11       52.66        8.08     31.87 o 
  -3  14  11       92.12      159.61     33.33 o 
  -2  14  11       14.79      -14.33     25.64 o 
  -1  14  11      151.58       94.08     29.32 o 
   0  14  11       25.27       41.10     29.14 o 
   1  14  11      283.44      304.70     38.83 o 
   2  14  11       25.21       36.52     30.68 o 
   3  14  11       19.63       10.07     32.83 o 
   4  14  11       90.62       16.25     34.48 o 
  -8  15  11      155.15      138.02     53.68 o 
  -7  15  11       78.42       77.49     37.07 o 
  -6  15  11        1.33       19.67     33.00 o 
  -5  15  11       35.22       69.45     35.12 o 
  -4  15  11       27.75      -27.48     27.48 o 
  -3  15  11        2.05       -7.02     27.77 o 
  -2  15  11       15.73      -12.82     27.58 o 
  -1  15  11        0.01       25.09     29.13 o 
   0  15  11        0.98        8.05     28.44 o 
   1  15  11      273.81      345.63     43.64 o 
   2  15  11      406.53      430.40     46.74 o 
   3  15  11      766.78      820.03     61.37 o 
  -7  16  11      332.03      507.07     61.58 o 
  -6  16  11      765.54      803.21     67.44 o 
  -5  16  11      926.54     1052.71     73.20 o 
  -4  16  11        0.44        7.74     32.11 o 
  -3  16  11        0.74       -6.66     31.49 o 
  -2  16  11      150.59      159.08     34.06 o 
  -1  16  11      122.90      164.26     37.65 o 
   0  16  11      235.67      291.42     41.96 o 
   1  16  11      234.70      222.15     39.21 o 
   2  16  11        0.64       53.79     36.31 o 
  -6  17  11       31.64       14.72     37.00 o 
  -5  17  11        7.32        2.42     36.50 o 
  -4  17  11       26.08        0.52     36.77 o 
  -3  17  11        0.39      -32.78     32.78 o 
  -2  17  11      115.91      124.80     35.59 o 
  -1  17  11       46.84       83.94     34.85 o 
   0  17  11        9.68       -8.73     31.53 o 
  -3  18  11        0.07       36.16     38.37 o 
  -2  18  11       20.35       71.16     41.06 o 
 -13   0  12      169.62      189.47     55.04 o 
 -12   0  12      485.67      723.15     79.85 o 
 -11   0  12       46.85       45.56     39.70 o 
 -10   0  12        6.13       -2.88     34.29 o 
  -9   0  12        2.85       -7.69     22.33 o 
  -8   0  12     1826.30     1820.69     76.31 o 
  -7   0  12      645.15      669.46     38.32 o 
  -6   0  12       22.21       50.98     43.31 o 
  -5   0  12     8313.41     7781.38    378.94 o 
  -4   0  12      832.68      921.19     96.99 o 
  -1   0  12      834.97      771.42     47.82 o 
   0   0  12       10.85      -23.46     23.46 o 
   1   0  12     2435.81     2058.91    110.98 o 
   2   0  12      611.61      632.47     63.61 o 
   3   0  12       24.07       -9.47     36.99 o 
   4   0  12      735.50      776.38     80.75 o 
   5   0  12        9.47      -42.41     42.41 o 
   6   0  12        8.20       46.47     52.78 o 
   7   0  12      330.23      400.14     79.85 o 
 -13   1  12       83.77       88.64     36.18 o 
 -12   1  12      220.96      248.31     53.46 o 
 -11   1  12        7.51      -20.53     27.70 o 
 -10   1  12        0.42        3.57     17.73 o 
  -9   1  12       14.39       27.50     17.46 o 
  -8   1  12       61.50       67.29     16.52 o 
  -7   1  12        8.60        7.75     11.33 o 
  -6   1  12       96.93      102.17     15.44 o 
  -5   1  12      348.17      264.46     46.69 o 
  -4   1  12        2.47      -24.70     24.70 o 
  -3   1  12       31.36       52.33     51.43 o 
  -2   1  12      260.55      268.87     24.81 o 
  -1   1  12      146.93      162.05     17.12 o 
   0   1  12       11.94       -7.73     16.50 o 
   1   1  12        1.36      -15.26     19.93 o 
   2   1  12      293.33      258.77     32.53 o 
   3   1  12        2.53       -7.59     26.06 o 
   4   1  12      145.62      174.59     35.57 o 
   5   1  12      121.19      148.94     37.26 o 
   6   1  12        0.06        7.06     34.75 o 
   7   1  12        3.39      -44.21     44.21 o 
 -13   2  12       68.62        1.58     35.41 o 
 -12   2  12        0.20      -30.11     30.11 o 
 -11   2  12       66.74       63.66     29.01 o 
 -10   2  12      173.90      185.23     26.35 o 
  -9   2  12       81.84      105.66     19.22 o 
  -8   2  12      271.03      304.34     25.65 o 
  -7   2  12      195.72      226.99     20.55 o 
  -6   2  12      479.75      434.90     38.91 o 
  -5   2  12      833.03      811.46     50.38 o 
  -4   2  12        1.94       -1.41     11.73 o 
  -3   2  12        0.44       -0.69     12.40 o 
  -2   2  12      121.80      156.98     33.38 o 
  -1   2  12     2897.54     2870.93     91.91 o 
   0   2  12       27.19        7.88     17.65 o 
   1   2  12      164.66      162.97     29.55 o 
   2   2  12      518.60      522.98     69.02 o 
   3   2  12     1796.51     1753.35    143.23 o 
   4   2  12        0.47       -3.21     28.45 o 
   5   2  12       93.05      111.42     36.51 o 
   6   2  12       81.13       53.68     37.75 o 
 -12   3  12      263.85      237.98     52.56 o 
 -11   3  12       10.05       20.94     28.39 o 
 -10   3  12      154.66      142.14     25.76 o 
  -9   3  12      275.08      273.37     24.38 o 
  -8   3  12      257.94      270.26     31.32 o 
  -7   3  12       90.65       90.19     19.86 o 
  -6   3  12       25.46       42.97     18.49 o 
  -5   3  12     1205.23     1193.29     48.42 o 
  -4   3  12       31.58       40.76     17.37 o 
  -3   3  12        5.99        0.73     35.41 o 
  -2   3  12      384.65      371.49     33.41 o 
  -1   3  12      214.73      193.07     18.10 o 
   0   3  12      397.88      397.56     54.36 o 
   1   3  12       99.91      107.50     24.51 o 
   2   3  12      386.41      419.77     42.63 o 
   3   3  12        0.27      -15.44     26.32 o 
   4   3  12       22.94       75.71     31.73 o 
   5   3  12      555.13      553.97     54.13 o 
   6   3  12       14.35       55.79     38.27 o 
 -12   4  12      300.26      349.96     45.60 o 
 -11   4  12       37.65      110.86     30.70 o 
 -10   4  12       78.19       35.36     26.39 o 
  -9   4  12        0.98        9.04     19.25 o 
  -8   4  12      227.86      222.45     21.31 o 
  -7   4  12      458.77      481.09     23.70 o 
  -6   4  12      292.98      213.17     25.97 o 
  -5   4  12      421.04      433.98     76.69 o 
  -4   4  12      533.84      504.18     38.63 o 
  -3   4  12      234.52      227.56     30.30 o 
  -2   4  12     1146.97     1085.11     80.07 o 
  -1   4  12      831.01      894.56     38.60 o 
   0   4  12      332.57      252.76     25.03 o 
   1   4  12       90.13       74.05     34.74 o 
   2   4  12        8.07      -22.99     22.99 o 
   3   4  12       80.53       75.01     29.65 o 
   4   4  12      550.13      479.27     48.16 o 
   5   4  12        8.18      -17.22     32.49 o 
   6   4  12      128.39      158.34     42.43 o 
 -12   5  12      634.26      589.51     54.66 o 
 -11   5  12      145.20      165.54     34.94 o 
 -10   5  12        4.86       -3.22     25.03 o 
  -9   5  12      398.12      450.60     33.73 o 
  -8   5  12     1168.04     1093.67     41.53 o 
  -7   5  12       28.41       12.74     12.84 o 
  -6   5  12      203.72      214.50     27.57 o 
  -5   5  12       23.05       87.97     54.59 o 
  -4   5  12        0.10       33.13     24.04 o 
  -3   5  12      192.41      191.63     30.14 o 
  -2   5  12      302.90      248.09     58.87 o 
  -1   5  12       95.89      109.04     25.81 o 
   0   5  12      222.25      239.66     24.89 o 
   1   5  12     2164.64     1930.92     69.20 o 
   2   5  12      944.07      949.27     51.25 o 
   3   5  12      724.94      792.65     56.39 o 
   4   5  12      103.13       50.72     33.20 o 
   5   5  12       31.50      -13.46     32.00 o 
   6   5  12        0.46       18.95     37.64 o 
 -12   6  12       10.98        8.56     32.85 o 
 -11   6  12       49.82       -2.45     29.55 o 
 -10   6  12       42.61       73.79     36.32 o 
  -9   6  12       68.33       81.39     29.73 o 
  -8   6  12        0.12       35.35     17.85 o 
  -7   6  12       57.73       19.49     22.57 o 
  -6   6  12        0.62       13.20     25.11 o 
  -5   6  12      368.01      358.19     69.92 o 
  -4   6  12      232.50      243.64     57.07 o 
  -3   6  12      117.49      110.87     28.79 o 
  -2   6  12      129.36      115.00     14.66 o 
  -1   6  12     1133.76     1188.12     46.91 o 
   0   6  12     1237.50     1388.96     55.28 o 
   1   6  12        7.57      -20.29     20.29 o 
   2   6  12       15.59      -21.93     25.37 o 
   3   6  12        2.40      -24.21     24.21 o 
   4   6  12      123.95      134.78     31.23 o 
   5   6  12       43.07       42.86     33.50 o 
   6   6  12      395.82      361.63     51.74 o 
 -12   7  12       33.85       35.86     34.52 o 
 -11   7  12       74.22       97.08     33.16 o 
 -10   7  12       30.96       38.69     29.15 o 
  -9   7  12      406.88      456.40     35.98 o 
  -8   7  12      573.18      624.21     38.03 o 
  -7   7  12       56.93       54.97     17.54 o 
  -6   7  12      176.73      219.79     45.79 o 
  -5   7  12        4.39       -0.45     55.04 o 
  -4   7  12      146.22      140.24     39.25 o 
  -3   7  12      213.58      237.46     54.81 o 
  -2   7  12       60.64       73.12     16.58 o 
  -1   7  12      166.60      211.43     36.54 o 
   0   7  12        0.99        7.49     20.26 o 
   1   7  12       39.22       49.93     35.37 o 
   2   7  12      282.37      287.92     44.26 o 
   3   7  12      855.42      940.69     63.72 o 
   4   7  12      100.87      151.43     34.31 o 
   5   7  12        0.05      -30.53     30.53 o 
   6   7  12        0.29      -24.27     33.78 o 
 -11   8  12       59.03      117.91     34.66 o 
 -10   8  12       78.63       80.19     48.50 o 
  -9   8  12      110.83       64.53     28.05 o 
  -8   8  12       36.64       52.16     23.65 o 
  -7   8  12       20.96       26.94     27.41 o 
  -6   8  12      653.67      680.79     36.20 o 
  -5   8  12      802.33      800.39     56.65 o 
  -4   8  12      514.83      516.77     36.63 o 
  -3   8  12       85.38       53.32     24.69 o 
  -2   8  12      222.40      254.06     49.68 o 
  -1   8  12      387.77      466.54     33.10 o 
   0   8  12      922.35      911.91     47.51 o 
   1   8  12      558.16      666.68     50.38 o 
   2   8  12      239.74      216.07     32.81 o 
   3   8  12       24.56        2.30     25.96 o 
   4   8  12       10.60       -8.80     29.16 o 
   5   8  12      312.04      211.53     39.98 o 
 -11   9  12      408.27      470.93     73.31 o 
 -10   9  12        0.46       15.83     30.31 o 
  -9   9  12       33.74       41.02     27.28 o 
  -8   9  12      631.88      647.89     41.67 o 
  -7   9  12      494.74      479.14     35.52 o 
  -6   9  12      171.37      185.71     24.49 o 
  -5   9  12     1475.99     1269.47     51.22 o 
  -4   9  12       56.00       57.15     18.16 o 
  -3   9  12      284.47      271.64     25.85 o 
  -2   9  12       98.52       89.84     21.68 o 
  -1   9  12       45.34       44.40     23.14 o 
   0   9  12     1051.85     1104.75     54.23 o 
   1   9  12      104.67      101.89     28.07 o 
   2   9  12      265.89      281.45     36.72 o 
   3   9  12      317.14      327.39     40.11 o 
   4   9  12       22.52       -7.28     30.94 o 
   5   9  12       18.22       16.94     31.52 o 
 -11  10  12      147.10      167.01     62.25 o 
 -10  10  12       57.62       62.26     33.06 o 
  -9  10  12        0.18       23.77     28.43 o 
  -8  10  12      127.96       98.08     29.92 o 
  -7  10  12      143.18      166.35     35.49 o 
  -6  10  12      550.03      628.69     39.66 o 
  -5  10  12      147.82      183.63     51.68 o 
  -4  10  12      192.97      223.91     40.55 o 
  -3  10  12        1.50       -4.33     19.39 o 
  -2  10  12       18.54       41.10     22.35 o 
  -1  10  12      251.96      170.13     28.52 o 
   0  10  12       32.92       38.32     25.94 o 
   1  10  12      246.55      331.17     35.94 o 
   2  10  12       93.16      128.40     30.51 o 
   3  10  12        6.83      -27.89     27.89 o 
   4  10  12       22.12      -23.32     30.87 o 
   5  10  12      117.07      180.36     44.72 o 
 -10  11  12       17.12       77.13     33.06 o 
  -9  11  12        3.15      -29.89     53.01 o 
  -8  11  12       33.38       -6.08     27.49 o 
  -7  11  12       64.40       83.38     26.79 o 
  -6  11  12        4.30        9.56     22.68 o 
  -5  11  12      259.44      276.01     36.73 o 
  -4  11  12      405.33      472.76     37.12 o 
  -3  11  12      295.32      294.06     41.98 o 
  -2  11  12       73.03       79.83     25.45 o 
  -1  11  12        0.02       16.36     25.08 o 
   0  11  12      226.26      154.84     42.03 o 
   1  11  12        0.29       17.49     27.03 o 
   2  11  12       39.88       35.34     28.94 o 
   3  11  12       11.43        3.76     30.48 o 
   4  11  12        8.49        9.95     32.32 o 
  -9  12  12       24.88       32.69     31.84 o 
  -8  12  12      228.07      193.44     36.07 o 
  -7  12  12      131.73      104.11     31.54 o 
  -6  12  12      263.65      263.83     37.20 o 
  -5  12  12      315.14      396.72     42.83 o 
  -4  12  12       55.25       29.21     24.43 o 
  -3  12  12      115.61       84.26     26.84 o 
  -2  12  12      138.86      135.41     29.90 o 
  -1  12  12       77.82       48.89     30.26 o 
   0  12  12       38.48       67.38     28.43 o 
   1  12  12      172.94      144.07     33.04 o 
   2  12  12       25.62       13.48     29.45 o 
   3  12  12      144.87      190.39     44.66 o 
  -9  13  12        0.01       -7.40     34.14 o 
  -8  13  12       27.50      -26.96     26.96 o 
  -7  13  12      141.74       97.33     33.76 o 
  -6  13  12        4.82       17.65     26.51 o 
  -5  13  12        7.65       12.30     39.25 o 
  -4  13  12      106.10       63.64     28.33 o 
  -3  13  12        7.03       15.79     25.45 o 
  -2  13  12      289.08      284.25     35.72 o 
  -1  13  12      286.30      305.09     36.97 o 
   0  13  12       11.65       21.74     33.62 o 
   1  13  12        8.31       29.07     30.47 o 
   2  13  12       67.84       94.11     33.72 o 
   3  13  12       24.95       -8.72     32.71 o 
  -8  14  12     1051.51     1132.79     72.18 o 
  -7  14  12     1057.38      958.46     65.89 o 
  -6  14  12      962.48     1059.19     95.19 o 
  -5  14  12      382.11      540.36     55.42 o 
  -4  14  12      269.05      216.20     34.65 o 
  -3  14  12       22.13       -8.12     34.66 o 
  -2  14  12      116.88      149.59     31.82 o 
  -1  14  12       29.45       -0.58     36.71 o 
   0  14  12     1157.76     1236.74     66.38 o 
   1  14  12       47.23       47.46     34.20 o 
   2  14  12      182.67      281.27     41.73 o 
  -7  15  12      389.39      358.21     47.80 o 
  -6  15  12       14.06        6.43     50.98 o 
  -5  15  12       13.02      -37.44     37.44 o 
  -4  15  12      384.81      382.71     65.43 o 
  -3  15  12      236.58      335.25     41.40 o 
  -2  15  12      269.88      225.88     36.51 o 
  -1  15  12      156.04      236.29     38.02 o 
   0  15  12        5.90       16.99     30.98 o 
   1  15  12       74.97       98.20     35.01 o 
  -5  16  12      576.01      695.07    108.95 o 
  -4  16  12       97.07       70.51     34.91 o 
  -3  16  12      729.57      739.28     68.82 o 
  -2  16  12        1.47        9.89     31.10 o 
  -1  16  12        9.11       22.12     44.02 o 
 -12   1  13      989.35     1044.54     86.16 o 
 -11   1  13        5.40       -8.98     29.32 o 
 -10   1  13      200.32      193.94     25.56 o 
  -9   1  13      449.02      480.39     35.55 o 
  -8   1  13      682.83      697.16     38.68 o 
  -7   1  13      233.99      261.07     45.34 o 
  -6   1  13      402.30      455.47     52.24 o 
  -5   1  13        0.02      -10.82     30.92 o 
  -4   1  13      220.48      185.34     64.96 o 
  -3   1  13      134.30       87.07     54.59 o 
  -2   1  13       29.00       27.32     43.98 o 
  -1   1  13      648.12      664.69     50.30 o 
   0   1  13      215.93      209.73     24.14 o 
   1   1  13       13.52       11.50     25.04 o 
   2   1  13      329.40      328.55     35.71 o 
   3   1  13      366.80      351.40     40.99 o 
   4   1  13       72.99       78.74     34.02 o 
   5   1  13       56.25       34.61     34.41 o 
 -12   2  13       10.15       42.36     31.72 o 
 -11   2  13      998.21     1114.94     60.02 o 
 -10   2  13      478.56      506.39     37.91 o 
  -9   2  13      413.96      429.69     34.29 o 
  -8   2  13       32.82       32.48     30.52 o 
  -7   2  13      111.38      130.57     19.58 o 
  -6   2  13       49.50       41.33     32.06 o 
  -5   2  13      696.68      693.89     63.10 o 
  -4   2  13        5.14       26.62     46.01 o 
  -3   2  13      442.56      479.09     80.30 o 
  -2   2  13      415.40      452.25     57.07 o 
  -1   2  13      240.80      238.12     57.07 o 
   0   2  13      766.28      777.66     40.91 o 
   1   2  13      162.66      135.94     26.28 o 
   2   2  13     1129.29     1133.34     64.96 o 
   3   2  13      460.71      475.87     60.45 o 
   4   2  13       28.75      -37.44     37.44 o 
   5   2  13        9.91        7.31     34.74 o 
 -12   3  13      243.19      337.80     42.48 o 
 -11   3  13      197.72      194.90     33.42 o 
 -10   3  13       88.98      100.07     35.60 o 
  -9   3  13       14.72      -11.29     21.20 o 
  -8   3  13       59.39       34.06     21.55 o 
  -7   3  13       94.49      102.00     21.38 o 
  -6   3  13      206.15      188.15     24.68 o 
  -5   3  13      468.01      421.07     27.22 o 
  -4   3  13        8.22       -9.62     35.19 o 
  -3   3  13        2.84       -1.15     16.10 o 
  -2   3  13       10.61      140.75     60.90 o 
  -1   3  13      172.83      182.93     30.23 o 
   0   3  13       71.24       60.73     23.22 o 
   1   3  13     1559.79     1594.37    127.44 o 
   2   3  13      302.98      237.42     33.64 o 
   3   3  13      392.99      463.18    125.86 o 
   4   3  13       67.52       74.34     33.27 o 
   5   3  13        0.58       32.58     34.92 o 
 -11   4  13        0.51        8.02     27.48 o 
 -10   4  13      149.66      172.98     26.78 o 
  -9   4  13      312.31      341.86     40.84 o 
  -8   4  13       81.46       64.00     24.76 o 
  -7   4  13       95.98      123.96     23.41 o 
  -6   4  13        5.15       19.83     31.42 o 
  -5   4  13       19.99       11.09     20.19 o 
  -4   4  13       60.47       30.42     25.49 o 
  -3   4  13        0.14        4.47     29.77 o 
  -2   4  13      844.02      937.30     55.13 o 
  -1   4  13      378.20      404.22     50.53 o 
   0   4  13      355.39      443.63     32.50 o 
   1   4  13       74.09       59.08     23.99 o 
   2   4  13      967.12      924.19     55.65 o 
   3   4  13        1.77       11.88     27.90 o 
   4   4  13      115.05      155.57     36.18 o 
   5   4  13        1.24       15.17     35.13 o 
 -11   5  13       21.62        7.59     28.45 o 
 -10   5  13       51.48      111.67     25.75 o 
  -9   5  13        0.16       15.65     48.72 o 
  -8   5  13        2.16      -19.88     19.88 o 
  -7   5  13        3.55      -11.91     19.77 o 
  -6   5  13        8.24       30.43     62.25 o 
  -5   5  13        1.97      -34.87     49.40 o 
  -4   5  13       17.16       34.62     23.91 o 
  -3   5  13      372.35      441.64     42.30 o 
  -2   5  13       34.33       32.33     31.58 o 
  -1   5  13     1567.27     1585.85     81.20 o 
   0   5  13      144.03      165.65     24.01 o 
   1   5  13      124.04      134.80     26.88 o 
   2   5  13      426.19      412.27     46.45 o 
   3   5  13        4.82       -2.47     25.53 o 
   4   5  13      168.40      175.68     39.84 o 
   5   5  13       60.91        7.93     47.82 o 
 -11   6  13        0.36       36.15     29.04 o 
 -10   6  13        1.50      -12.64     40.83 o 
  -9   6  13      187.25      249.91    110.52 o 
  -8   6  13      388.43      466.18     95.41 o 
  -7   6  13       77.38       62.34     24.88 o 
  -6   6  13       59.09       12.18     46.47 o 
  -5   6  13        2.85      -17.52     26.31 o 
  -4   6  13      685.82      678.50     51.88 o 
  -3   6  13       69.59       47.22     34.29 o 
  -2   6  13        0.03       29.46     32.93 o 
  -1   6  13      921.34     1028.76     66.12 o 
   0   6  13     3102.42     3172.35     98.38 o 
   1   6  13      996.75     1097.90     53.68 o 
   2   6  13      820.34      823.74     52.42 o 
   3   6  13      113.64      119.70     31.75 o 
   4   6  13        0.96       79.30     31.10 o 
 -11   7  13        0.11        9.77     30.72 o 
 -10   7  13      175.54      146.61     52.78 o 
  -9   7  13       96.50      149.31     37.83 o 
  -8   7  13       10.29       26.97     32.29 o 
  -7   7  13      169.92      179.70     29.69 o 
  -6   7  13      367.44      380.31     43.91 o 
  -5   7  13       46.61       35.23     29.23 o 
  -4   7  13      221.47      242.15     70.83 o 
  -3   7  13      101.09      135.14     49.62 o 
  -2   7  13      616.24      799.58     60.09 o 
  -1   7  13        6.02        4.43     31.94 o 
   0   7  13       70.52      107.77     24.34 o 
   1   7  13       27.37      -22.29     22.29 o 
   2   7  13      129.47      123.24     29.92 o 
   3   7  13       21.56       -5.70     28.43 o 
   4   7  13        7.08      -10.23     35.12 o 
 -10   8  13      180.07      203.72     36.52 o 
  -9   8  13       12.60       20.52     34.78 o 
  -8   8  13        0.34      -29.52     29.52 o 
  -7   8  13       65.15       84.18     28.43 o 
  -6   8  13      229.11      245.86     42.76 o 
  -5   8  13      879.59      970.98     69.02 o 
  -4   8  13     1577.32     1619.53     84.12 o 
  -3   8  13      456.87      437.74     48.05 o 
  -2   8  13        4.21      -29.58     33.16 o 
  -1   8  13       38.64        6.98     40.88 o 
   0   8  13       34.25       23.79     24.31 o 
   1   8  13      725.36      837.53     63.33 o 
   2   8  13      291.35      318.96     39.24 o 
   3   8  13      200.44      290.09     46.78 o 
   4   8  13       99.00       85.73     35.59 o 
 -10   9  13        6.16       -5.53     33.38 o 
  -9   9  13       34.84        3.16     44.21 o 
  -8   9  13       21.16       26.39     36.47 o 
  -7   9  13      303.40      388.46     49.65 o 
  -6   9  13      750.13      789.48     63.84 o 
  -5   9  13      120.26       85.25     36.53 o 
  -4   9  13       22.07       39.65     34.27 o 
  -3   9  13       12.74      -32.17     40.83 o 
  -2   9  13     1191.36     1391.15     91.80 o 
  -1   9  13      133.06       76.91     36.45 o 
   0   9  13       99.93      137.04     31.82 o 
   1   9  13        0.06        0.63     26.10 o 
   2   9  13       86.35       89.90     30.78 o 
   3   9  13      307.02      336.22     41.17 o 
  -9  10  13       54.44       12.18     45.56 o 
  -8  10  13        2.32      -28.77     34.03 o 
  -7  10  13      132.00      191.52     45.64 o 
  -6  10  13       13.39       39.47     36.91 o 
  -5  10  13      123.02      221.14     43.63 o 
  -4  10  13      233.33      312.87     47.20 o 
  -3  10  13        0.02       54.19     37.95 o 
  -2  10  13        0.00      -32.50     33.82 o 
  -1  10  13       68.89       91.47     24.54 o 
   0  10  13        8.09        0.59     24.74 o 
   1  10  13       55.98       49.25     32.62 o 
   2  10  13      317.17      305.21     40.35 o 
   3  10  13      337.97      442.48     66.02 o 
  -9  11  13       27.21      -12.18     47.82 o 
  -8  11  13      329.22      388.41     68.12 o 
  -7  11  13      496.73      510.84     60.50 o 
  -6  11  13      259.84      261.20     49.11 o 
  -5  11  13      117.37      149.95     45.87 o 
  -4  11  13      133.20      113.36     43.64 o 
  -3  11  13      645.14      764.87     67.74 o 
  -2  11  13      595.94      641.79     42.43 o 
  -1  11  13       11.72       31.01     24.99 o 
   0  11  13       92.06       74.86     30.74 o 
   1  11  13       33.55       51.15     35.26 o 
   2  11  13      768.61      835.55     57.05 o 
  -8  12  13       19.23       19.40     49.17 o 
  -7  12  13       17.86       98.83     52.10 o 
  -6  12  13        6.70       81.20     79.40 o 
  -5  12  13        9.42      -31.43     40.69 o 
  -4  12  13       11.86       97.95     40.02 o 
  -3  12  13       10.04        2.15     23.90 o 
  -2  12  13      233.75      271.43     33.95 o 
  -1  12  13       37.94       38.66     28.12 o 
   0  12  13      207.52      228.84     35.41 o 
   1  12  13      298.98      329.92     40.06 o 
  -7  13  13      340.13      410.97     74.43 o 
  -6  13  13       53.22      126.76     85.71 o 
  -5  13  13      168.85      213.30     50.28 o 
  -4  13  13       23.02       -7.33     26.98 o 
  -3  13  13      101.81      149.14     31.21 o 
  -2  13  13      280.97      275.32     35.89 o 
  -1  13  13      275.01      302.40     38.37 o 
   0  13  13       66.29       -1.26     28.76 o 
   1  13  13       48.81       29.32     43.76 o 
  -6  14  13      307.69      295.75     53.46 o 
  -5  14  13       74.31       41.60     28.44 o 
  -4  14  13      473.30      475.79     44.27 o 
  -3  14  13        0.95      -13.57     27.12 o 
  -2  14  13      196.24      270.42     37.36 o 
  -1  14  13       25.85       38.67     30.70 o 
 -10   0  14      129.34      120.00     59.10 o 
  -9   0  14      189.01      243.60     61.80 o 
  -8   0  14      562.96      651.42     86.62 o 
  -7   0  14       91.61      140.30     46.92 o 
  -6   0  14      187.76      222.85     65.41 o 
  -5   0  14     1157.21     1039.83    112.33 o 
  -4   0  14      201.08      290.97     66.77 o 
  -3   0  14       47.60      125.41     65.41 o 
   0   0  14        1.21      -23.91     24.36 o 
   1   0  14      180.24      248.12     43.31 o 
   2   0  14       66.91      -26.16     35.19 o 
   3   0  14      361.55      291.42     55.94 o 
   4   0  14      115.68      180.90     53.23 o 
 -10   1  14       61.28      120.90     52.33 o 
  -9   1  14      133.94      190.69     72.40 o 
  -8   1  14       64.57       34.35     32.43 o 
  -7   1  14      179.04      104.18     42.86 o 
  -6   1  14       16.57       15.11     29.80 o 
  -5   1  14      152.16      120.85     42.07 o 
  -4   1  14      135.54      103.51     53.01 o 
  -3   1  14       14.73      -44.21     44.21 o 
  -2   1  14       61.30       70.37     68.57 o 
   0   1  14      459.22      437.14     47.37 o 
   1   1  14       10.99      -10.69     21.95 o 
   2   1  14      730.74      704.44     81.20 o 
   3   1  14        4.96      -19.09     29.51 o 
   4   1  14       73.37       52.73     34.77 o 
 -11   2  14      150.43      105.11     45.11 o 
 -10   2  14      186.09      139.40     51.88 o 
  -9   2  14      251.28      266.32     44.01 o 
  -8   2  14      231.49      297.44     50.98 o 
  -7   2  14       33.85      -16.36     30.77 o 
  -6   2  14        0.14       10.98     44.66 o 
  -5   2  14       38.77       24.23     56.62 o 
  -4   2  14        0.05      -35.66     35.66 o 
  -3   2  14       92.13       45.56     64.96 o 
  -2   2  14       73.73      115.04     64.96 o 
  -1   2  14      171.44      136.62     30.00 o 
   0   2  14       17.45       16.24     30.23 o 
   1   2  14      575.90      511.37     74.43 o 
   2   2  14      276.72      290.80     35.54 o 
   3   2  14      348.28      360.07     43.03 o 
 -10   3  14      131.52      109.07     32.71 o 
  -9   3  14      744.36      632.47     88.42 o 
  -8   3  14      382.50      360.73     50.07 o 
  -7   3  14      531.85      481.05     56.15 o 
  -6   3  14      128.56      146.24     40.38 o 
  -5   3  14      508.13      467.11    126.76 o 
  -4   3  14      423.48      481.80     85.71 o 
  -3   3  14      147.37      175.49     69.92 o 
  -2   3  14      210.59       51.43     69.02 o 
  -1   3  14        7.38       -8.69     23.83 o 
   0   3  14       44.28      -18.72     72.18 o 
   1   3  14      553.02      614.72     42.70 o 
   2   3  14       54.21       40.86     28.22 o 
   3   3  14      156.26      178.54     35.40 o 
 -10   4  14      481.39      595.40     51.77 o 
  -9   4  14     1263.15     1192.86     67.56 o 
  -8   4  14        0.24       39.87     32.60 o 
  -7   4  14        1.79       47.98     34.14 o 
  -6   4  14        2.43       -5.62     32.08 o 
  -5   4  14       78.54       72.26     36.44 o 
  -4   4  14       15.27       16.69     64.96 o 
  -3   4  14       48.90       79.40     70.37 o 
  -2   4  14      157.07      183.22     30.78 o 
  -1   4  14      657.93      592.26     58.19 o 
   0   4  14       14.35      -27.85     27.85 o 
   1   4  14       21.72       -2.90     22.50 o 
   2   4  14      157.88      179.52     39.56 o 
   3   4  14      167.41      114.01     34.73 o 
 -10   5  14       82.12       97.28     33.72 o 
  -9   5  14       31.71       69.36     32.04 o 
  -8   5  14      808.25      825.25     49.45 o 
  -7   5  14      473.40      424.66     87.74 o 
  -6   5  14      422.09      467.60    176.16 o 
  -5   5  14      565.69      593.67    101.05 o 
  -4   5  14      322.65      243.07     31.96 o 
  -3   5  14      549.52      617.44     47.49 o 
  -2   5  14      183.05      218.60     35.21 o 
  -1   5  14      501.87      523.44     48.03 o 
   0   5  14        7.17       29.61     31.14 o 
   1   5  14       14.05       33.36     23.26 o 
   2   5  14       34.25       21.51     26.53 o 
   3   5  14      173.42      129.20     39.81 o 
 -10   6  14       73.28       54.23     34.27 o 
  -9   6  14       45.22       83.16     34.25 o 
  -8   6  14        0.81       25.49     32.26 o 
  -7   6  14        1.28       33.91     34.72 o 
  -6   6  14      126.54      171.65     28.41 o 
  -5   6  14       84.38      119.76     30.94 o 
  -4   6  14       53.21      136.66     32.35 o 
  -3   6  14      184.18      200.73     36.19 o 
  -2   6  14       19.09       28.22     51.20 o 
  -1   6  14       34.38        3.93     31.68 o 
   0   6  14        0.36       34.31     61.13 o 
   1   6  14      150.14      201.02     30.43 o 
   2   6  14       15.35       -9.08     26.49 o 
   3   6  14       44.52       27.01     34.65 o 
  -9   7  14      117.72      125.51     36.94 o 
  -8   7  14       76.63      109.16     36.09 o 
  -7   7  14      341.94      361.81     36.89 o 
  -6   7  14      828.49      911.10     63.04 o 
  -5   7  14       67.14       90.60     40.60 o 
  -4   7  14       27.68       27.68     29.77 o 
  -3   7  14       86.57      126.78     34.36 o 
  -2   7  14        0.61       23.11     55.04 o 
  -1   7  14      587.63      695.40     70.83 o 
   0   7  14      297.07      274.34     45.54 o 
   1   7  14      187.54      167.08     31.10 o 
   2   7  14       95.01      102.84     30.60 o 
  -9   8  14        0.85       52.66     37.30 o 
  -8   8  14      559.77      664.18    115.49 o 
  -7   8  14      306.90      290.57     43.13 o 
  -6   8  14        4.03       16.30     31.17 o 
  -5   8  14      134.83      172.50     63.83 o 
  -4   8  14      517.50      577.25     53.07 o 
  -3   8  14      505.29      657.01     57.45 o 
  -2   8  14        4.78       38.51     48.95 o 
  -1   8  14        0.33       22.71     36.31 o 
   0   8  14      338.52      370.99     52.59 o 
   1   8  14       85.23       60.95     27.85 o 
   2   8  14       64.29       29.69     29.90 o 
  -8   9  14       11.41       39.08     37.03 o 
  -7   9  14       36.16       89.24     37.60 o 
  -6   9  14     1734.30     1763.02    111.65 o 
  -5   9  14      146.48      151.24     42.37 o 
  -4   9  14       16.03       64.93     38.01 o 
  -3   9  14       44.66       46.67     37.57 o 
  -2   9  14       18.34      -17.31     55.94 o 
  -1   9  14       65.33      124.63     40.98 o 
   0   9  14       38.02       65.57     41.80 o 
   1   9  14       90.00       85.68     35.20 o 
  -8  10  14      110.24       89.97     43.47 o 
  -7  10  14      128.63       68.25     41.63 o 
  -6  10  14       46.06       45.12     38.25 o 
  -5  10  14       25.07       47.93     38.12 o 
  -4  10  14      439.79      553.96     59.56 o 
  -3  10  14       93.32       87.54     38.70 o 
  -2  10  14        0.01      -33.52     33.52 o 
  -1  10  14      329.97      435.33     56.50 o 
   0  10  14       73.52       53.01     45.56 o 
   1  10  14       65.34      105.26     30.86 o 
  -7  11  14      244.83      246.06     74.43 o 
  -6  11  14        0.55      -43.31     43.31 o 
  -5  11  14      243.34      291.00     49.17 o 
  -4  11  14       66.76       34.29     41.81 o 
  -3  11  14       70.44      141.76     88.87 o 
  -2  11  14       16.86       58.19     41.14 o 
  -1  11  14       23.82      -15.30     41.20 o 
   0  11  14        0.01       11.67     59.10 o 
  -5  12  14       20.36       10.88     38.12 o 
  -4  12  14       82.13      151.07     47.33 o 
  -3  12  14      117.44      108.18     43.76 o 
  -2  12  14        0.03      -20.43     39.44 o 
  -9   1  15      208.67      172.98     42.90 o 
  -8   1  15       10.71       -4.61     59.10 o 
  -7   1  15      912.69      977.97    186.54 o 
  -6   1  15      380.96      398.80     54.73 o 
  -5   1  15       21.96       51.83     41.52 o 
  -4   1  15      139.09       83.02     42.86 o 
  -3   1  15        6.47      -16.41     71.28 o 
  -2   1  15      124.93      128.12     73.08 o 
  -1   1  15      128.66      262.10     90.68 o 
   2   1  15      855.37      821.78     54.38 o 
  -9   2  15      111.78       63.70     38.99 o 
  -8   2  15       49.19       69.64     36.82 o 
  -7   2  15       67.30      131.23     47.14 o 
  -6   2  15        1.28       49.64     38.80 o 
  -5   2  15      184.96       82.00    172.33 o 
  -4   2  15       46.53      -33.38     33.38 o 
  -3   2  15       91.49      -40.15     68.57 o 
  -2   2  15        9.43        0.45     61.35 o 
  -1   2  15       34.80       25.71     64.06 o 
   0   2  15      300.61      254.88     83.46 o 
   1   2  15       58.38       78.95     39.70 o 
  -9   3  15      180.25      285.56     69.92 o 
  -8   3  15       65.03       34.54     38.03 o 
  -7   3  15       17.20        1.56     33.83 o 
  -6   3  15      130.49      161.46     50.30 o 
  -5   3  15      257.45      307.55     93.16 o 
  -4   3  15        1.43       63.75     39.89 o 
  -3   3  15        3.86      -69.47     69.47 o 
  -2   3  15      135.53      116.39     83.91 o 
  -1   3  15      942.46     1254.57    147.07 o 
   0   3  15      271.91      216.99     95.19 o 
   1   3  15      622.05      606.62     56.86 o 
  -9   4  15      425.63      362.70     79.85 o 
  -8   4  15       17.35       -5.25     33.26 o 
  -7   4  15        5.32       42.69     37.44 o 
  -6   4  15       43.21       36.52     37.61 o 
  -5   4  15        7.07        2.36     37.63 o 
  -4   4  15       47.17      161.05     80.30 o 
  -3   4  15      684.45      862.09    127.67 o 
  -2   4  15       63.00       94.74     70.37 o 
  -1   4  15      232.82      340.14    103.31 o 
   0   4  15      138.66      141.45     36.19 o 
   1   4  15      277.49      227.06     54.59 o 
  -8   5  15      559.47      507.96     93.83 o 
  -7   5  15        6.24        1.61     38.12 o 
  -6   5  15       11.26       22.66     37.57 o 
  -5   5  15      337.38      416.38     97.44 o 
  -4   5  15        1.23       38.35     72.63 o 
  -3   5  15       61.60       68.12     68.12 o 
  -2   5  15        3.78       14.44     66.77 o 
  -1   5  15       88.49      109.85     36.19 o 
   0   5  15       77.28       25.78     47.59 o 
   1   5  15      788.62      670.88     61.79 o 
  -8   6  15      151.69      262.10     78.04 o 
  -7   6  15      425.86      454.32     60.09 o 
  -6   6  15      588.90      596.26    113.01 o 
  -5   6  15       63.25      -66.31     66.31 o 
  -4   6  15       26.01      -15.34     71.73 o 
  -3   6  15      770.29      938.33    129.47 o 
  -2   6  15     1406.06     1670.05    175.49 o 
  -1   6  15       12.31       73.82     34.64 o 
   0   6  15      323.88      301.17     47.90 o 
  -7   7  15       35.29       76.69     73.53 o 
  -6   7  15        5.68      -28.87     51.43 o 
  -5   7  15        0.09      152.93     84.36 o 
  -4   7  15      100.80       98.80     72.18 o 
  -3   7  15       43.05        9.02     58.87 o 
  -2   7  15      140.16      179.07     38.12 o 
  -1   7  15      269.28      163.09     40.95 o 
   0   7  15       27.97       16.29     36.65 o 
  -6   8  15      155.12      166.91     77.14 o 
  -5   8  15      273.14      364.68     46.31 o 
  -4   8  15      224.34      235.49     55.94 o 
  -3   8  15       30.55       35.08     33.12 o 
  -2   8  15      350.26      346.60     49.61 o 
  -1   8  15      220.93      191.74     47.37 o 
  -5   9  15      491.73      457.68     80.30 o 
  -4   9  15      995.84     1125.81     76.20 o 
  -3   9  15      132.31      169.70     42.20 o 
  -2   9  15      254.26      314.40     64.28 o 
  -6   0  16      266.47      267.06     76.24 o 
  -5   0  16      443.06      375.78     84.81 o 
  -4   0  16       33.50       49.17     58.65 o 
  -3   0  16       36.75      -66.31     66.31 o 
  -2   0  16      257.18      243.60     83.91 o 
  -6   1  16       23.13      -35.57     35.57 o 
  -5   1  16       46.59       -6.93     42.14 o 
  -4   1  16       13.99      -40.53     40.53 o 
  -3   1  16       55.29      -78.27     78.27 o 
  -2   1  16       38.13       38.07     53.76 o 
  -6   2  16      164.72      310.64     83.68 o 
  -5   2  16       18.88       34.31     45.59 o 
  -4   2  16       17.22      -44.97     44.97 o 
  -3   2  16       87.60      176.57     56.53 o 
  -2   2  16       26.65       12.18     80.75 o 
  -6   3  16        2.65       19.81     79.62 o 
  -5   3  16      268.38      383.92     74.21 o 
  -4   3  16      104.32      145.77     50.13 o 
  -3   3  16        9.58       20.30     79.40 o 
  -2   3  16        1.09       34.74     87.07 o 
  -5   4  16        4.99        3.24     40.74 o 
  -4   4  16      179.35      146.16     86.62 o 
  -3   4  16        1.72       58.65     87.52 o 
                                                 
